# Supplementary material for: Comprehensive transcriptome of muscle development in Sichuan white rabbit
Source: BMC Genom Data. 2025 Apr 23;26:32. doi: 10.1186/s12863-025-01322-5 (PMC12016129; doi:10.1186/s12863-025-01322-5)
Supplement: Supplementary file 1 — Supplementary Material 1. [file 12863_2025_1322_MOESM1_ESM.xlsx]

## Sheet: Table S1
Table S1: Details of animals
SampleID	Breed	Sex	Age	data type
SWR_0_1	Sichuan white rabbit	male	0 d	miRNA-seq, mRNA-seq
SWR_0_2	Sichuan white rabbit	male	0 d	miRNA-seq, mRNA-seq
SWR_0_3	Sichuan white rabbit	male	0 d	miRNA-seq, mRNA-seq
SWR_1	Sichuan white rabbit	male	1 month	miRNA-seq, mRNA-seq
SWR_6	Sichuan white rabbit	male	6 months	miRNA-seq, mRNA-seq
SWR_21d_1	Sichuan white rabbit	male	21 d	lncRNA-seq
SWR_21d_2	Sichuan white rabbit	male	21 d	lncRNA-seq
SWR_21d_3	Sichuan white rabbit	male	21 d	lncRNA-seq
SWR_24d_1	Sichuan white rabbit	male	24 d	lncRNA-seq
SWR_24d_2	Sichuan white rabbit	male	24 d	lncRNA-seq
SWR_24d_3	Sichuan white rabbit	male	24 d	lncRNA-seq
SWR_27d_1	Sichuan white rabbit	male	27 d	lncRNA-seq
SWR_27d_2	Sichuan white rabbit	male	27 d	lncRNA-seq
SWR_27d_3	Sichuan white rabbit	male	27 d	lncRNA-seq

## Sheet: Table S2
Table S2: Data summary of mRNA sequencing
SampleID	Raw reads	Clean reads	Total mapping reads	Mapping rate	Unique mapping reads	Unique Mapping rate
SWR_0_1	66394530	64875964	54831648	0.8452	52780845	0.8136
SWR_0_2	64967724	61938662	52754257	0.8517	50917542	0.8221
SWR_0_3	62810242	60134924	49625793	0.8252	47902203	0.7966
SWR_1	60978650	58519974	49716554	0.8496	47415882	0.8103
SWR_6	88039984	83684296	75547348	0.9028	69414118	0.8295

## Sheet: Table S3
Table S3: Data summary of micro RNA sequencing
SampleID	Total reads	Total mapped reads	Mapping rate	Unique mapping reads	Unique Mapping rate
SWR_0_1	8218633	7463751	0.90815	5389578	0.7221
SWR_0_2	7037420	6007202	0.853609	293672	0.0488867
SWR_0_3	8424590	7689248	0.912715	4593855	0.597439
SWR_1_1	8072255	7683439	0.951833	238140	0.0309939
SWR_6	10046623	9641541	0.95968	153376	0.0159078

## Sheet: Table S4
Table S4: Data summary of lncRNA sequencing
SampleID	Total reads	Clean reads	Total mapping reads	Mapping rate	Unique mapping reads	Unique mapping rate
SWR_21d_1	95393116	93427138	85025320	0.9101	76885547	0.8229
SWR_21d_2	109197800	86677152	79007522	0.9115	69854837	0.8059
SWR_21d_3	118537388	98769094	67421487	0.9121	61206464	0.828
SWR_24d_1	112325302	109321414	99265760	0.908	86285832	0.7893
SWR_24d_2	93488864	91061866	82815831	0.9094	71675692	0.7871
SWR_24d_3	109441548	104530034	94409117	0.9032	82944460	0.7935
SWR_27d_1	104837010	99590786	89002826	0.8937	76495271	0.7681
SWR_27d_2	122909662	116397980	104423526	0.8971	88530339	0.7606
SWR_27d_3	109010248	103121990	92896839	0.9008	80362856	0.7793

## Sheet: Table S5
Table S5: Gene Ontology (GO) enrichment of DEGs between groups for mRNA-seq data.
GO_accession	Description	Term_type	p value	Corrected_pValue	DEG_item	DEG_list	Bg_item	Bg_list	Up	Up_Gene_names	Down	Down_Gene_names	Comparison
GO:0008544	epidermis development	biological_process	1.2878e-20	4.8832e-17	39	583	178	17521	38	ENSOCUG00000029153,ENSOCUG00000016883,ENSOCUG00000009365,ENSOCUG00000014548,ENSOCUG00000021869,ENSOCUG00000014744,Novel00345,ENSOCUG00000008779,ENSOCUG00000016862,ENSOCUG00000011781,ENSOCUG00000026869,ENSOCUG00000004035,ENSOCUG00000012899,ENSOCUG00000007757,ENSOCUG00000006405,ENSOCUG00000007342,ENSOCUG00000023396,ENSOCUG00000012217,ENSOCUG00000017717,ENSOCUG00000002710,ENSOCUG00000011731,Novel002…	1	ENSOCUG00000022531	0 d vs. 1 mon
GO:0043588	skin development	biological_process	1.3343e-20	4.8832e-17	37	583	157	17521	37	ENSOCUG00000006280,ENSOCUG00000029153,ENSOCUG00000009365,ENSOCUG00000016883,ENSOCUG00000014744,ENSOCUG00000021869,ENSOCUG00000016862,ENSOCUG00000026869,ENSOCUG00000011781,ENSOCUG00000012899,ENSOCUG00000004035,ENSOCUG00000006405,ENSOCUG00000007757,ENSOCUG00000015830,ENSOCUG00000012217,ENSOCUG00000007342,ENSOCUG00000011731,ENSOCUG00000002710,ENSOCUG00000017717,ENSOCUG00000002612,ENSOCUG00000010358,…	0		0 d vs. 1 mon
GO:0030216	keratinocyte differentiation	biological_process	6.792e-16	1.7755e-12	22	583	68	17521	22	ENSOCUG00000029569,ENSOCUG00000017717,ENSOCUG00000002710,ENSOCUG00000011731,ENSOCUG00000003828,ENSOCUG00000007342,ENSOCUG00000025593,ENSOCUG00000006405,ENSOCUG00000013779,ENSOCUG00000004035,ENSOCUG00000001114,ENSOCUG00000012899,ENSOCUG00000013150,ENSOCUG00000004750,ENSOCUG00000011781,ENSOCUG00000005947,ENSOCUG00000021869,ENSOCUG00000014744,ENSOCUG00000017926,ENSOCUG00000002612,ENSOCUG00000009365,…	0		0 d vs. 1 mon
GO:0009888	tissue development	biological_process	5.3685e-15	1.228e-11	96	583	1205	17521	75	ENSOCUG00000014548,ENSOCUG00000029153,ENSOCUG00000016883,ENSOCUG00000009365,ENSOCUG00000002203,ENSOCUG00000016862,ENSOCUG00000006551,Novel00345,ENSOCUG00000008779,ENSOCUG00000011781,ENSOCUG00000026869,ENSOCUG00000005315,ENSOCUG00000010261,ENSOCUG00000006405,ENSOCUG00000002710,ENSOCUG00000011179,ENSOCUG00000021506,ENSOCUG00000011731,ENSOCUG00000002612,Novel00347,ENSOCUG00000002305,ENSOCUG000000224…	21	ENSOCUG00000015386,ENSOCUG00000026221,Novel02123,ENSOCUG00000005780,ENSOCUG00000024197,ENSOCUG00000016388,ENSOCUG00000007130,ENSOCUG00000004829,ENSOCUG00000007470,ENSOCUG00000024010,ENSOCUG00000016347,ENSOCUG00000022531,ENSOCUG00000004768,ENSOCUG00000002197,ENSOCUG00000010538,ENSOCUG00000017328,ENSOCUG00000000385,ENSOCUG00000001985,ENSOCUG00000027205,ENSOCUG00000011141,Novel00958	0 d vs. 1 mon
GO:0060429	epithelium development	biological_process	1.7531e-14	3.5645e-11	70	583	745	17521	62	ENSOCUG00000010834,ENSOCUG00000012541,ENSOCUG00000001599,ENSOCUG00000008992,ENSOCUG00000001242,Novel00534,ENSOCUG00000017926,ENSOCUG00000005634,ENSOCUG00000008812,ENSOCUG00000006223,ENSOCUG00000013150,ENSOCUG00000010436,ENSOCUG00000004750,ENSOCUG00000025593,ENSOCUG00000001752,ENSOCUG00000012363,ENSOCUG00000014805,ENSOCUG00000022921,ENSOCUG00000021869,ENSOCUG00000015371,ENSOCUG00000014744,ENSOCUG0…	8	ENSOCUG00000001985,ENSOCUG00000027205,ENSOCUG00000011141,ENSOCUG00000010538,ENSOCUG00000016388,ENSOCUG00000004829,ENSOCUG00000022531,Novel02123	0 d vs. 1 mon
GO:0009913	epidermal cell differentiation	biological_process	2.4876e-13	4.552e-10	24	583	107	17521	23	ENSOCUG00000003828,ENSOCUG00000007342,ENSOCUG00000029569,ENSOCUG00000017717,ENSOCUG00000002710,ENSOCUG00000011731,ENSOCUG00000004035,ENSOCUG00000001114,ENSOCUG00000012899,ENSOCUG00000013150,ENSOCUG00000004750,ENSOCUG00000025593,ENSOCUG00000006405,ENSOCUG00000013779,ENSOCUG00000005947,ENSOCUG00000008779,ENSOCUG00000011781,ENSOCUG00000002612,ENSOCUG00000029153,ENSOCUG00000009365,ENSOCUG00000021869,…	1	ENSOCUG00000022531	0 d vs. 1 mon
GO:0030855	epithelial cell differentiation	biological_process	3.0226e-10	3.6874e-07	41	583	396	17521	36	ENSOCUG00000017926,ENSOCUG00000029244,ENSOCUG00000002612,Novel00534,ENSOCUG00000005947,ENSOCUG00000013779,ENSOCUG00000025593,ENSOCUG00000001114,ENSOCUG00000004750,ENSOCUG00000013150,ENSOCUG00000008812,ENSOCUG00000007833,ENSOCUG00000029569,ENSOCUG00000005634,ENSOCUG00000003828,ENSOCUG00000014744,ENSOCUG00000021869,ENSOCUG00000022921,ENSOCUG00000029153,ENSOCUG00000009365,ENSOCUG00000011781,ENSOCUG0…	5	ENSOCUG00000022531,ENSOCUG00000001985,ENSOCUG00000027205,ENSOCUG00000004829,Novel02123	0 d vs. 1 mon
GO:0050891	multicellular organismal water homeostasis	biological_process	1.2514e-09	1.4312e-06	12	583	35	17521	11	ENSOCUG00000025542,ENSOCUG00000010152,ENSOCUG00000011781,ENSOCUG00000017717,ENSOCUG00000010358,ENSOCUG00000012899,ENSOCUG00000005959,ENSOCUG00000029663,ENSOCUG00000011836,ENSOCUG00000017926,ENSOCUG00000006405	1	ENSOCUG00000008833	0 d vs. 1 mon
GO:0061436	establishment of skin barrier	biological_process	2.6987e-09	2.9049e-06	9	583	18	17521	9	ENSOCUG00000017717,ENSOCUG00000011781,ENSOCUG00000029663,ENSOCUG00000005959,ENSOCUG00000011836,ENSOCUG00000017926,ENSOCUG00000006405,ENSOCUG00000010358,ENSOCUG00000012899	0		0 d vs. 1 mon
GO:0030104	water homeostasis	biological_process	3.675e-09	3.736e-06	12	583	38	17521	11	ENSOCUG00000010358,ENSOCUG00000012899,ENSOCUG00000029663,ENSOCUG00000005959,ENSOCUG00000011836,ENSOCUG00000017926,ENSOCUG00000006405,ENSOCUG00000025542,ENSOCUG00000010152,ENSOCUG00000011781,ENSOCUG00000017717	1	ENSOCUG00000008833	0 d vs. 1 mon
GO:0033561	regulation of water loss via skin	biological_process	4.9162e-09	4.7348e-06	9	583	19	17521	9	ENSOCUG00000011781,ENSOCUG00000017717,ENSOCUG00000011836,ENSOCUG00000005959,ENSOCUG00000029663,ENSOCUG00000017926,ENSOCUG00000006405,ENSOCUG00000010358,ENSOCUG00000012899	0		0 d vs. 1 mon
GO:0031424	keratinization	biological_process	5.7871e-09	5.2949e-06	7	583	10	17521	7	ENSOCUG00000002710,ENSOCUG00000011781,ENSOCUG00000029569,ENSOCUG00000006405,ENSOCUG00000017926,ENSOCUG00000012899,ENSOCUG00000029153	0		0 d vs. 1 mon
GO:0045104	intermediate filament cytoskeleton organization	biological_process	2.123e-07	0.00016663	9	583	27	17521	8	ENSOCUG00000016862,ENSOCUG00000011781,ENSOCUG00000029569,ENSOCUG00000008992,ENSOCUG00000029234,ENSOCUG00000013150,ENSOCUG00000021242,ENSOCUG00000029244	1	ENSOCUG00000003341	0 d vs. 1 mon
GO:0042303	molting cycle	biological_process	2.1855e-07	0.00016663	14	583	73	17521	14	ENSOCUG00000016862,ENSOCUG00000012217,ENSOCUG00000012541,ENSOCUG00000007342,ENSOCUG00000029569,ENSOCUG00000011781,ENSOCUG00000008992,ENSOCUG00000012899,ENSOCUG00000029234,ENSOCUG00000029153,ENSOCUG00000016883,ENSOCUG00000013779,ENSOCUG00000007757,ENSOCUG00000029244	0		0 d vs. 1 mon
GO:0042633	hair cycle	biological_process	2.1855e-07	0.00016663	14	583	73	17521	14	ENSOCUG00000016883,ENSOCUG00000029153,ENSOCUG00000012899,ENSOCUG00000029234,ENSOCUG00000029244,ENSOCUG00000007757,ENSOCUG00000013779,ENSOCUG00000007342,ENSOCUG00000012541,ENSOCUG00000012217,ENSOCUG00000016862,ENSOCUG00000008992,ENSOCUG00000011781,ENSOCUG00000029569	0		0 d vs. 1 mon
GO:0048513	organ development	biological_process	2.6115e-07	0.00019115	107	583	1940	17521	77	ENSOCUG00000016883,ENSOCUG00000029153,ENSOCUG00000009365,ENSOCUG00000002203,ENSOCUG00000006280,ENSOCUG00000005315,ENSOCUG00000011781,ENSOCUG00000026869,ENSOCUG00000006551,ENSOCUG00000010996,ENSOCUG00000016862,ENSOCUG00000006405,ENSOCUG00000002710,ENSOCUG00000021506,ENSOCUG00000016132,ENSOCUG00000011731,ENSOCUG00000023482,ENSOCUG00000022477,ENSOCUG00000016954,ENSOCUG00000002612,ENSOCUG00000005947,…	30	ENSOCUG00000026221,ENSOCUG00000000015,ENSOCUG00000015386,ENSOCUG00000005780,ENSOCUG00000002740,ENSOCUG00000024197,ENSOCUG00000009764,ENSOCUG00000007286,ENSOCUG00000022531,ENSOCUG00000016347,ENSOCUG00000024010,ENSOCUG00000004829,ENSOCUG00000007470,ENSOCUG00000016388,ENSOCUG00000007130,ENSOCUG00000005489,ENSOCUG00000004768,ENSOCUG00000001436,ENSOCUG00000002231,ENSOCUG00000015957,ENSOCUG00000017328,…	0 d vs. 1 mon
GO:0045103	intermediate filament-based process	biological_process	3.0395e-07	0.00021392	9	583	28	17521	8	ENSOCUG00000008992,ENSOCUG00000011781,ENSOCUG00000029569,ENSOCUG00000016862,ENSOCUG00000029244,ENSOCUG00000021242,ENSOCUG00000013150,ENSOCUG00000029234	1	ENSOCUG00000003341	0 d vs. 1 mon
GO:0045109	intermediate filament organization	biological_process	6.3256e-07	0.00042871	7	583	16	17521	7	ENSOCUG00000016862,ENSOCUG00000029234,ENSOCUG00000013150,ENSOCUG00000021242,ENSOCUG00000029569,ENSOCUG00000008992,ENSOCUG00000029244	0		0 d vs. 1 mon
GO:0001942	hair follicle development	biological_process	1.3641e-06	0.00086076	12	583	62	17521	12	ENSOCUG00000008992,ENSOCUG00000029569,ENSOCUG00000007342,ENSOCUG00000012541,ENSOCUG00000016862,ENSOCUG00000012217,ENSOCUG00000007757,ENSOCUG00000013779,ENSOCUG00000029153,ENSOCUG00000016883,ENSOCUG00000029234,ENSOCUG00000012899	0		0 d vs. 1 mon
GO:0022404	molting cycle process	biological_process	1.6467e-06	0.00097201	12	583	63	17521	12	ENSOCUG00000012899,ENSOCUG00000029234,ENSOCUG00000029153,ENSOCUG00000016883,ENSOCUG00000013779,ENSOCUG00000007757,ENSOCUG00000016862,ENSOCUG00000012217,ENSOCUG00000012541,ENSOCUG00000007342,ENSOCUG00000029569,ENSOCUG00000008992	0		0 d vs. 1 mon
GO:0022405	hair cycle process	biological_process	1.6467e-06	0.00097201	12	583	63	17521	12	ENSOCUG00000008992,ENSOCUG00000029569,ENSOCUG00000016862,ENSOCUG00000012217,ENSOCUG00000007342,ENSOCUG00000012541,ENSOCUG00000013779,ENSOCUG00000007757,ENSOCUG00000012899,ENSOCUG00000029234,ENSOCUG00000029153,ENSOCUG00000016883	0		0 d vs. 1 mon
GO:0098773	skin epidermis development	biological_process	1.9535e-06	0.0011171	12	583	64	17521	12	ENSOCUG00000007757,ENSOCUG00000013779,ENSOCUG00000029153,ENSOCUG00000016883,ENSOCUG00000029234,ENSOCUG00000012899,ENSOCUG00000008992,ENSOCUG00000029569,ENSOCUG00000007342,ENSOCUG00000012541,ENSOCUG00000012217,ENSOCUG00000016862	0		0 d vs. 1 mon
GO:0010466	negative regulation of peptidase activity	biological_process	8.8655e-06	0.0042413	17	583	149	17521	16	ENSOCUG00000004452,ENSOCUG00000015371,ENSOCUG00000001752,ENSOCUG00000008779,ENSOCUG00000016101,ENSOCUG00000029657,ENSOCUG00000010436,ENSOCUG00000006863,ENSOCUG00000016787,ENSOCUG00000010392,ENSOCUG00000006405,ENSOCUG00000021618,ENSOCUG00000029025,ENSOCUG00000023396,ENSOCUG00000025542,ENSOCUG00000014452	1	ENSOCUG00000010013	0 d vs. 1 mon
GO:0010951	negative regulation of endopeptidase activity	biological_process	1.7827e-05	0.0075863	16	583	140	17521	15	ENSOCUG00000004452,ENSOCUG00000015371,ENSOCUG00000008779,ENSOCUG00000029657,ENSOCUG00000016101,ENSOCUG00000010436,ENSOCUG00000006863,ENSOCUG00000010392,ENSOCUG00000016787,ENSOCUG00000006405,ENSOCUG00000021618,ENSOCUG00000025542,ENSOCUG00000023396,ENSOCUG00000029025,ENSOCUG00000014452	1	ENSOCUG00000010013	0 d vs. 1 mon
GO:0031069	hair follicle morphogenesis	biological_process	2.2346e-05	0.0090869	6	583	18	17521	6	ENSOCUG00000029569,ENSOCUG00000008992,ENSOCUG00000016862,ENSOCUG00000012899,ENSOCUG00000029234,ENSOCUG00000012541	0		0 d vs. 1 mon
GO:0048856	anatomical structure development	biological_process	2.9693e-05	0.011561	148	583	3145	17521	105	ENSOCUG00000026851,ENSOCUG00000012363,ENSOCUG00000015371,ENSOCUG00000017717,ENSOCUG00000023396,ENSOCUG00000017821,ENSOCUG00000005107,ENSOCUG00000015830,ENSOCUG00000007757,ENSOCUG00000016787,ENSOCUG00000012899,ENSOCUG00000004035,ENSOCUG00000016101,ENSOCUG00000012541,ENSOCUG00000007403,ENSOCUG00000002481,ENSOCUG00000029663,ENSOCUG00000014011,ENSOCUG00000008812,ENSOCUG00000002038,ENSOCUG00000005634,…	43	ENSOCUG00000017161,ENSOCUG00000014777,ENSOCUG00000017328,ENSOCUG00000010538,ENSOCUG00000002197,ENSOCUG00000014718,ENSOCUG00000017764,Novel00958,ENSOCUG00000011309,ENSOCUG00000001985,ENSOCUG00000002301,Novel02123,ENSOCUG00000005780,ENSOCUG00000026221,ENSOCUG00000000015,ENSOCUG00000009764,ENSOCUG00000024197,ENSOCUG00000013062,ENSOCUG00000024010,ENSOCUG00000022531,ENSOCUG00000007130,ENSOCUG000000163…	0 d vs. 1 mon
GO:0048730	epidermis morphogenesis	biological_process	4.1811e-05	0.015614	6	583	20	17521	6	ENSOCUG00000029569,ENSOCUG00000008992,ENSOCUG00000012541,ENSOCUG00000016862,ENSOCUG00000012899,ENSOCUG00000029234	0		0 d vs. 1 mon
GO:0043616	keratinocyte proliferation	biological_process	4.5878e-05	0.01679	7	583	28	17521	6	ENSOCUG00000006405,ENSOCUG00000014744,ENSOCUG00000004035,ENSOCUG00000016277,ENSOCUG00000016883,ENSOCUG00000029153	1	ENSOCUG00000006343	0 d vs. 1 mon
GO:0048729	tissue morphogenesis	biological_process	5.4763e-05	0.019271	32	583	430	17521	26	ENSOCUG00000025542,ENSOCUG00000029569,ENSOCUG00000004750,ENSOCUG00000013150,ENSOCUG00000010436,ENSOCUG00000029234,ENSOCUG00000013779,ENSOCUG00000010834,ENSOCUG00000012541,ENSOCUG00000001242,ENSOCUG00000008992,ENSOCUG00000001599,ENSOCUG00000008153,ENSOCUG00000012899,ENSOCUG00000007757,ENSOCUG00000016787,ENSOCUG00000005596,ENSOCUG00000012363,ENSOCUG00000001752,ENSOCUG00000016862,ENSOCUG00000005315,…	6	ENSOCUG00000011141,ENSOCUG00000004829,ENSOCUG00000027205,ENSOCUG00000016388,ENSOCUG00000017328,ENSOCUG00000010538	0 d vs. 1 mon
GO:0003382	epithelial cell morphogenesis	biological_process	6.0112e-05	0.020755	8	583	40	17521	7	ENSOCUG00000005634,ENSOCUG00000008812,ENSOCUG00000011179,ENSOCUG00000004750,ENSOCUG00000009365,ENSOCUG00000005596,ENSOCUG00000017821	1	ENSOCUG00000027205	0 d vs. 1 mon
GO:0022610	biological adhesion	biological_process	7.9131e-05	0.025858	52	583	856	17521	40	ENSOCUG00000008779,ENSOCUG00000016862,ENSOCUG00000006498,ENSOCUG00000008805,ENSOCUG00000022921,ENSOCUG00000016883,ENSOCUG00000029153,ENSOCUG00000011842,ENSOCUG00000002582,ENSOCUG00000007342,ENSOCUG00000007348,ENSOCUG00000026334,ENSOCUG00000015507,ENSOCUG00000012103,ENSOCUG00000011082,ENSOCUG00000005596,ENSOCUG00000017821,ENSOCUG00000008086,ENSOCUG00000011289,ENSOCUG00000001599,ENSOCUG00000029143,…	12	ENSOCUG00000002197,ENSOCUG00000012863,ENSOCUG00000015957,ENSOCUG00000014777,ENSOCUG00000003863,Novel01956,Novel00767,ENSOCUG00000024073,ENSOCUG00000011141,ENSOCUG00000007470,ENSOCUG00000015882,ENSOCUG00000001351	0 d vs. 1 mon
GO:0045682	regulation of epidermis development	biological_process	9.6936e-05	0.03112	9	583	54	17521	9	ENSOCUG00000016883,ENSOCUG00000029153,ENSOCUG00000004750,ENSOCUG00000002612,ENSOCUG00000012899,ENSOCUG00000013779,ENSOCUG00000006405,ENSOCUG00000017717,ENSOCUG00000029569	0		0 d vs. 1 mon
GO:0002009	morphogenesis of an epithelium	biological_process	0.00011303	0.035661	26	583	331	17521	21	ENSOCUG00000001752,ENSOCUG00000010834,ENSOCUG00000012363,ENSOCUG00000012541,ENSOCUG00000016862,ENSOCUG00000001242,ENSOCUG00000011781,ENSOCUG00000001599,ENSOCUG00000008992,ENSOCUG00000009365,ENSOCUG00000022921,ENSOCUG00000015371,ENSOCUG00000029569,ENSOCUG00000010436,ENSOCUG00000004750,ENSOCUG00000029234,ENSOCUG00000012899,ENSOCUG00000016787,ENSOCUG00000007757,ENSOCUG00000005596,ENSOCUG00000013779	5	ENSOCUG00000010538,ENSOCUG00000027205,ENSOCUG00000004829,ENSOCUG00000011141,ENSOCUG00000016388	0 d vs. 1 mon
GO:0007155	cell adhesion	biological_process	0.00012595	0.037409	51	583	850	17521	39	ENSOCUG00000006223,ENSOCUG00000012518,ENSOCUG00000021297,ENSOCUG00000002367,ENSOCUG00000022093,ENSOCUG00000002038,ENSOCUG00000026629,ENSOCUG00000008439,ENSOCUG00000012534,ENSOCUG00000013779,ENSOCUG00000013150,ENSOCUG00000010436,ENSOCUG00000004750,ENSOCUG00000006863,ENSOCUG00000004126,ENSOCUG00000007545,ENSOCUG00000001599,ENSOCUG00000029143,ENSOCUG00000002630,ENSOCUG00000011289,ENSOCUG00000022477,…	12	Novel00767,ENSOCUG00000024073,Novel01956,ENSOCUG00000015882,ENSOCUG00000001351,ENSOCUG00000007470,ENSOCUG00000011141,ENSOCUG00000003863,ENSOCUG00000015957,ENSOCUG00000014777,ENSOCUG00000012863,ENSOCUG00000002197	0 d vs. 1 mon
GO:0006073	cellular glucan metabolic process	biological_process	0.00012675	0.037409	8	583	45	17521	0		8	ENSOCUG00000015800,ENSOCUG00000017267,ENSOCUG00000000015,ENSOCUG00000015051,Novel00240,ENSOCUG00000013618,ENSOCUG00000024271,ENSOCUG00000003384	0 d vs. 1 mon
GO:0044042	glucan metabolic process	biological_process	0.00012675	0.037409	8	583	45	17521	0		8	ENSOCUG00000013618,Novel00240,ENSOCUG00000003384,ENSOCUG00000024271,ENSOCUG00000000015,ENSOCUG00000017267,ENSOCUG00000015800,ENSOCUG00000015051	0 d vs. 1 mon
GO:0048731	system development	biological_process	0.00013121	0.038113	123	583	2592	17521	86	ENSOCUG00000017926,ENSOCUG00000029663,ENSOCUG00000014011,ENSOCUG00000002481,ENSOCUG00000007403,ENSOCUG00000008153,ENSOCUG00000006945,ENSOCUG00000013603,ENSOCUG00000010358,ENSOCUG00000001599,ENSOCUG00000016101,ENSOCUG00000008992,ENSOCUG00000001242,ENSOCUG00000010834,ENSOCUG00000012541,ENSOCUG00000025593,ENSOCUG00000010436,ENSOCUG00000013150,ENSOCUG00000004750,ENSOCUG00000006223,ENSOCUG00000002038,…	37	ENSOCUG00000000385,ENSOCUG00000003863,ENSOCUG00000014718,ENSOCUG00000017267,ENSOCUG00000011309,ENSOCUG00000027205,ENSOCUG00000011141,Novel00958,ENSOCUG00000017764,ENSOCUG00000004768,ENSOCUG00000001436,ENSOCUG00000014777,ENSOCUG00000017161,ENSOCUG00000002231,ENSOCUG00000015957,ENSOCUG00000017328,ENSOCUG00000002197,ENSOCUG00000024197,ENSOCUG00000002740,ENSOCUG00000025476,ENSOCUG00000009764,ENSOCUG0…	0 d vs. 1 mon
GO:0018149	peptide cross-linking	biological_process	0.00014971	0.041508	6	583	24	17521	6	ENSOCUG00000013150,ENSOCUG00000014031,ENSOCUG00000002038,ENSOCUG00000001114,ENSOCUG00000029663,ENSOCUG00000011731	0		0 d vs. 1 mon
GO:0055114	oxidation-reduction process	biological_process	0.00018478	0.049726	48	583	836	17521	15	Novel01784,ENSOCUG00000003423,ENSOCUG00000004221,ENSOCUG00000027838,ENSOCUG00000014866,ENSOCUG00000022477,ENSOCUG00000011294,ENSOCUG00000009466,ENSOCUG00000024593,ENSOCUG00000005959,ENSOCUG00000005558,ENSOCUG00000006085,ENSOCUG00000000592,ENSOCUG00000029646,ENSOCUG00000017247	33	ENSOCUG00000013237,ENSOCUG00000007724,ENSOCUG00000008066,ENSOCUG00000013971,ENSOCUG00000015051,Novel01148,ENSOCUG00000004396,ENSOCUG00000000015,ENSOCUG00000001436,Novel00295,ENSOCUG00000001299,ENSOCUG00000010327,ENSOCUG00000003499,Novel01045,ENSOCUG00000001913,ENSOCUG00000000887,ENSOCUG00000005546,ENSOCUG00000009764,ENSOCUG00000013618,ENSOCUG00000024271,ENSOCUG00000027865,ENSOCUG00000014718,ENSOC…	0 d vs. 1 mon
GO:0032502	developmental process	biological_process	0.00019404	0.05146	154	583	3425	17521	109	ENSOCUG00000014548,ENSOCUG00000002203,ENSOCUG00000029153,ENSOCUG00000026869,ENSOCUG00000005315,ENSOCUG00000004123,ENSOCUG00000016862,ENSOCUG00000006551,Novel00345,ENSOCUG00000010996,ENSOCUG00000006405,ENSOCUG00000025956,ENSOCUG00000002710,ENSOCUG00000021506,ENSOCUG00000016132,ENSOCUG00000011731,ENSOCUG00000016048,ENSOCUG00000023482,ENSOCUG00000016954,ENSOCUG00000002612,Novel00347,ENSOCUG000000035…	45	ENSOCUG00000002301,ENSOCUG00000026221,ENSOCUG00000000015,ENSOCUG00000005780,Novel02123,ENSOCUG00000024197,ENSOCUG00000009764,ENSOCUG00000024010,ENSOCUG00000013062,ENSOCUG00000022531,ENSOCUG00000007130,ENSOCUG00000016388,ENSOCUG00000007470,ENSOCUG00000014777,ENSOCUG00000017161,ENSOCUG00000010538,ENSOCUG00000012248,ENSOCUG00000017328,ENSOCUG00000002197,ENSOCUG00000014718,ENSOCUG00000011309,ENSOCUG0…	0 d vs. 1 mon
GO:0071248	cellular response to metal ion	biological_process	0.00021103	0.055165	10	583	74	17521	10	ENSOCUG00000008805,ENSOCUG00000005315,ENSOCUG00000021506,ENSOCUG00000016101,ENSOCUG00000016862,ENSOCUG00000023019,ENSOCUG00000021126,ENSOCUG00000021209,ENSOCUG00000021869,ENSOCUG00000022477	0		0 d vs. 1 mon
GO:0005976	polysaccharide metabolic process	biological_process	0.00023326	0.059285	9	583	61	17521	0		9	Novel00240,ENSOCUG00000013618,ENSOCUG00000024271,ENSOCUG00000003384,ENSOCUG00000015800,ENSOCUG00000000015,ENSOCUG00000017267,ENSOCUG00000016388,ENSOCUG00000015051	0 d vs. 1 mon
GO:0017144	drug metabolic process	biological_process	0.00026853	0.067312	4	583	10	17521	1	ENSOCUG00000010392	3	ENSOCUG00000017744,ENSOCUG00000014718,ENSOCUG00000013971	0 d vs. 1 mon
GO:0086065	cell communication involved in cardiac conduction	biological_process	0.00030469	0.075346	6	583	28	17521	3	ENSOCUG00000012518,ENSOCUG00000005007,ENSOCUG00000013150	3	ENSOCUG00000015301,ENSOCUG00000000674,ENSOCUG00000023857	0 d vs. 1 mon
GO:0098742	cell-cell adhesion via plasma-membrane adhesion molecules	biological_process	0.00031029	0.075706	14	583	132	17521	12	ENSOCUG00000007348,ENSOCUG00000007342,ENSOCUG00000012518,ENSOCUG00000008805,ENSOCUG00000006498,ENSOCUG00000001599,ENSOCUG00000029143,ENSOCUG00000011289,ENSOCUG00000029153,ENSOCUG00000026629,ENSOCUG00000012103,ENSOCUG00000012534	2	ENSOCUG00000012863,ENSOCUG00000011141	0 d vs. 1 mon
GO:0086091	regulation of heart rate by cardiac conduction	biological_process	0.00036399	0.086501	6	583	29	17521	3	ENSOCUG00000012518,ENSOCUG00000013150,ENSOCUG00000005007	3	ENSOCUG00000015301,ENSOCUG00000023857,ENSOCUG00000000674	0 d vs. 1 mon
GO:0007156	homophilic cell adhesion via plasma membrane adhesion molecules	biological_process	0.00040598	0.095245	11	583	89	17521	9	ENSOCUG00000006498,ENSOCUG00000008805,ENSOCUG00000012518,ENSOCUG00000029143,ENSOCUG00000007342,ENSOCUG00000007348,ENSOCUG00000012103,ENSOCUG00000012534,ENSOCUG00000029153	2	ENSOCUG00000012863,ENSOCUG00000011141	0 d vs. 1 mon
GO:0045861	negative regulation of proteolysis	biological_process	0.0005203	0.12011	18	583	223	17521	17	ENSOCUG00000014452,ENSOCUG00000029025,ENSOCUG00000023396,ENSOCUG00000025542,ENSOCUG00000021618,ENSOCUG00000006405,ENSOCUG00000016787,ENSOCUG00000010392,ENSOCUG00000006863,ENSOCUG00000010436,ENSOCUG00000029657,ENSOCUG00000016101,ENSOCUG00000016862,ENSOCUG00000001752,ENSOCUG00000008779,ENSOCUG00000015371,ENSOCUG00000004452	1	ENSOCUG00000010013	0 d vs. 1 mon
GO:0050673	epithelial cell proliferation	biological_process	0.0005251	0.12011	19	583	233	17521	16	ENSOCUG00000004035,ENSOCUG00000016787,ENSOCUG00000006405,ENSOCUG00000013779,ENSOCUG00000010261,ENSOCUG00000017821,ENSOCUG00000029636,ENSOCUG00000011179,ENSOCUG00000000194,ENSOCUG00000029153,ENSOCUG00000016883,ENSOCUG00000016277,ENSOCUG00000014744,ENSOCUG00000001752,ENSOCUG00000016862,ENSOCUG00000001242	3	ENSOCUG00000004829,ENSOCUG00000005780,ENSOCUG00000006343	0 d vs. 1 mon
GO:0071241	cellular response to inorganic substance	biological_process	0.00055335	0.12501	10	583	83	17521	10	ENSOCUG00000016862,ENSOCUG00000016101,ENSOCUG00000021506,ENSOCUG00000005315,ENSOCUG00000008805,ENSOCUG00000021869,ENSOCUG00000022477,ENSOCUG00000021209,ENSOCUG00000021126,ENSOCUG00000023019	0		0 d vs. 1 mon
GO:0005977	glycogen metabolic process	biological_process	0.00058588	0.13074	7	583	43	17521	0		7	ENSOCUG00000024271,ENSOCUG00000015051,ENSOCUG00000003384,ENSOCUG00000015800,ENSOCUG00000013618,ENSOCUG00000000015,ENSOCUG00000017267	0 d vs. 1 mon
GO:1903115	regulation of actin filament-based movement	biological_process	0.00059754	0.13174	7	583	43	17521	3	ENSOCUG00000012518,ENSOCUG00000013150,ENSOCUG00000005007	4	ENSOCUG00000017328,ENSOCUG00000015301,ENSOCUG00000023857,ENSOCUG00000000674	0 d vs. 1 mon
GO:0044264	cellular polysaccharide metabolic process	biological_process	0.00062386	0.1359	8	583	56	17521	0		8	ENSOCUG00000015051,ENSOCUG00000017267,ENSOCUG00000000015,ENSOCUG00000015800,ENSOCUG00000003384,ENSOCUG00000024271,ENSOCUG00000013618,Novel00240	0 d vs. 1 mon
GO:0061448	connective tissue development	biological_process	0.0006985	0.14984	14	583	148	17521	6	ENSOCUG00000021468,ENSOCUG00000005596,ENSOCUG00000008153,ENSOCUG00000016497,ENSOCUG00000002481,ENSOCUG00000022093	8	ENSOCUG00000007130,ENSOCUG00000015386,ENSOCUG00000007470,ENSOCUG00000027205,ENSOCUG00000000385,ENSOCUG00000024197,Novel00958,ENSOCUG00000002197	0 d vs. 1 mon
GO:0051346	negative regulation of hydrolase activity	biological_process	0.00070641	0.14984	19	583	247	17521	17	ENSOCUG00000014452,ENSOCUG00000023396,ENSOCUG00000025542,ENSOCUG00000029025,ENSOCUG00000010392,ENSOCUG00000016787,ENSOCUG00000021618,ENSOCUG00000006405,ENSOCUG00000010436,ENSOCUG00000006863,ENSOCUG00000016101,ENSOCUG00000029657,ENSOCUG00000008779,ENSOCUG00000001752,ENSOCUG00000004452,ENSOCUG00000015371,ENSOCUG00000022921	2	ENSOCUG00000014718,ENSOCUG00000010013	0 d vs. 1 mon
GO:0050878	regulation of body fluid levels	biological_process	0.00072026	0.14984	17	583	202	17521	13	ENSOCUG00000005959,ENSOCUG00000011836,ENSOCUG00000006405,ENSOCUG00000012899,ENSOCUG00000010152,ENSOCUG00000017717,ENSOCUG00000002582,ENSOCUG00000025542,ENSOCUG00000029663,ENSOCUG00000017926,ENSOCUG00000010358,ENSOCUG00000011781,ENSOCUG00000016862	4	ENSOCUG00000008833,Novel00895,ENSOCUG00000013929,ENSOCUG00000010828	0 d vs. 1 mon
GO:0086002	cardiac muscle cell action potential involved in contraction	biological_process	0.00086594	0.17605	6	583	33	17521	3	ENSOCUG00000013150,ENSOCUG00000005007,ENSOCUG00000012518	3	ENSOCUG00000023857,ENSOCUG00000000674,ENSOCUG00000015301	0 d vs. 1 mon
GO:0019372	lipoxygenase pathway	biological_process	0.00087549	0.17605	3	583	6	17521	3	ENSOCUG00000004123,ENSOCUG00000005959,ENSOCUG00000022477	0		0 d vs. 1 mon
GO:0097168	mesenchymal stem cell proliferation	biological_process	0.00090856	0.18071	2	583	2	17521	1	ENSOCUG00000000616	1	ENSOCUG00000027205	0 d vs. 1 mon
GO:0060713	labyrinthine layer morphogenesis	biological_process	0.00096091	0.18907	4	583	13	17521	4	ENSOCUG00000015371,ENSOCUG00000010436,ENSOCUG00000009365,ENSOCUG00000004750	0		0 d vs. 1 mon
GO:0002064	epithelial cell development	biological_process	0.0010338	0.20125	15	583	171	17521	11	ENSOCUG00000005596,ENSOCUG00000006405,ENSOCUG00000017821,ENSOCUG00000012899,ENSOCUG00000004750,ENSOCUG00000009365,ENSOCUG00000008812,ENSOCUG00000011179,Novel00534,ENSOCUG00000005634,ENSOCUG00000002582	4	ENSOCUG00000022531,ENSOCUG00000004829,ENSOCUG00000027205,Novel02123	0 d vs. 1 mon
GO:0051216	cartilage development	biological_process	0.0011493	0.22137	12	583	122	17521	6	ENSOCUG00000002481,ENSOCUG00000016497,ENSOCUG00000008153,ENSOCUG00000005596,ENSOCUG00000021468,ENSOCUG00000022093	6	ENSOCUG00000024197,ENSOCUG00000027205,ENSOCUG00000007470,ENSOCUG00000015386,ENSOCUG00000002197,Novel00958	0 d vs. 1 mon
GO:0061138	morphogenesis of a branching epithelium	biological_process	0.0013234	0.23318	13	583	139	17521	9	ENSOCUG00000004750,ENSOCUG00000010436,ENSOCUG00000009365,ENSOCUG00000005596,ENSOCUG00000015371,ENSOCUG00000016862,ENSOCUG00000012363,ENSOCUG00000001752,ENSOCUG00000001242	4	ENSOCUG00000016388,ENSOCUG00000004829,ENSOCUG00000027205,ENSOCUG00000010538	0 d vs. 1 mon
GO:0060671	epithelial cell differentiation involved in embryonic placenta development	biological_process	0.0013419	0.23318	2	583	2	17521	2	ENSOCUG00000004750,ENSOCUG00000009365	0		0 d vs. 1 mon
GO:0060672	epithelial cell morphogenesis involved in placental branching	biological_process	0.0013419	0.23318	2	583	2	17521	2	ENSOCUG00000004750,ENSOCUG00000009365	0		0 d vs. 1 mon
GO:0072298	regulation of metanephric glomerulus development	biological_process	0.0013493	0.23318	2	583	2	17521	1	ENSOCUG00000012363	1	ENSOCUG00000011141	0 d vs. 1 mon
GO:0072300	positive regulation of metanephric glomerulus development	biological_process	0.0013493	0.23318	2	583	2	17521	1	ENSOCUG00000012363	1	ENSOCUG00000011141	0 d vs. 1 mon
GO:0048817	negative regulation of hair follicle maturation	biological_process	0.0013685	0.23318	2	583	2	17521	2	ENSOCUG00000016883,ENSOCUG00000029153	0		0 d vs. 1 mon
GO:0060523	prostate epithelial cord elongation	biological_process	0.0013692	0.23318	2	583	2	17521	1	ENSOCUG00000016862	1	ENSOCUG00000004829	0 d vs. 1 mon
GO:0008283	cell proliferation	biological_process	0.0013738	0.23318	56	583	1076	17521	39	ENSOCUG00000005315,ENSOCUG00000026869,ENSOCUG00000001752,ENSOCUG00000016862,ENSOCUG00000014744,ENSOCUG00000002203,ENSOCUG00000000194,ENSOCUG00000029153,ENSOCUG00000016883,ENSOCUG00000004704,ENSOCUG00000014805,ENSOCUG00000000616,ENSOCUG00000026334,ENSOCUG00000007069,ENSOCUG00000011179,ENSOCUG00000002582,ENSOCUG00000029636,ENSOCUG00000011082,ENSOCUG00000016787,ENSOCUG00000017821,ENSOCUG00000010261,…	17	ENSOCUG00000002562,ENSOCUG00000012248,ENSOCUG00000010538,ENSOCUG00000006343,ENSOCUG00000017161,ENSOCUG00000005780,ENSOCUG00000015386,ENSOCUG00000003863,ENSOCUG00000024197,Novel00958,ENSOCUG00000017764,ENSOCUG00000025026,ENSOCUG00000013062,ENSOCUG00000007470,ENSOCUG00000027205,ENSOCUG00000004829,ENSOCUG00000016388	0 d vs. 1 mon
GO:0006112	energy reserve metabolic process	biological_process	0.0013762	0.23318	7	583	50	17521	0		7	ENSOCUG00000015800,ENSOCUG00000000015,ENSOCUG00000013618,ENSOCUG00000017267,ENSOCUG00000024271,ENSOCUG00000003384,ENSOCUG00000015051	0 d vs. 1 mon
GO:0010038	response to metal ion	biological_process	0.0014267	0.23866	12	583	127	17521	12	ENSOCUG00000011624,ENSOCUG00000016862,ENSOCUG00000016101,ENSOCUG00000021506,ENSOCUG00000005315,ENSOCUG00000008805,ENSOCUG00000021869,ENSOCUG00000009796,ENSOCUG00000022477,ENSOCUG00000021209,ENSOCUG00000021126,ENSOCUG00000023019	0		0 d vs. 1 mon
GO:0072089	stem cell proliferation	biological_process	0.0014376	0.23866	11	583	107	17521	8	ENSOCUG00000000616,ENSOCUG00000006223,ENSOCUG00000026869,ENSOCUG00000001752,ENSOCUG00000016862,ENSOCUG00000010436,ENSOCUG00000016883,ENSOCUG00000014805	3	ENSOCUG00000013062,ENSOCUG00000015386,ENSOCUG00000027205	0 d vs. 1 mon
GO:0045059	positive thymic T cell selection	biological_process	0.0014676	0.23866	3	583	7	17521	2	ENSOCUG00000013779,ENSOCUG00000016862	1	ENSOCUG00000003863	0 d vs. 1 mon
GO:0044767	single-organism developmental process	biological_process	0.0014738	0.23866	147	583	3392	17521	102	ENSOCUG00000007069,ENSOCUG00000029636,ENSOCUG00000012217,ENSOCUG00000007342,ENSOCUG00000002582,ENSOCUG00000004221,ENSOCUG00000005596,ENSOCUG00000026304,ENSOCUG00000001752,ENSOCUG00000021869,ENSOCUG00000014744,ENSOCUG00000014805,ENSOCUG00000000194,ENSOCUG00000022921,ENSOCUG00000006223,ENSOCUG00000010436,ENSOCUG00000001599,ENSOCUG00000008992,ENSOCUG00000001242,Novel00534,ENSOCUG00000010834,ENSOCUG0…	45	ENSOCUG00000002231,ENSOCUG00000015957,ENSOCUG00000001436,ENSOCUG00000004768,ENSOCUG00000017267,ENSOCUG00000027205,ENSOCUG00000011141,ENSOCUG00000003863,ENSOCUG00000000385,ENSOCUG00000015240,ENSOCUG00000012444,ENSOCUG00000015386,ENSOCUG00000015301,ENSOCUG00000005489,ENSOCUG00000016347,ENSOCUG00000000944,ENSOCUG00000004829,ENSOCUG00000011386,ENSOCUG00000007286,ENSOCUG00000002740,ENSOCUG00000025476,…	0 d vs. 1 mon
GO:0007275	multicellular organismal development	biological_process	0.0015502	0.24667	125	583	2811	17521	86	ENSOCUG00000016015,ENSOCUG00000011289,ENSOCUG00000003640,ENSOCUG00000005947,ENSOCUG00000022477,ENSOCUG00000023482,ENSOCUG00000016954,ENSOCUG00000002612,ENSOCUG00000007833,ENSOCUG00000029569,ENSOCUG00000015524,ENSOCUG00000002622,ENSOCUG00000003828,ENSOCUG00000022093,ENSOCUG00000025542,ENSOCUG00000021618,ENSOCUG00000008439,ENSOCUG00000013779,ENSOCUG00000005959,ENSOCUG00000016497,ENSOCUG00000011836,…	39	ENSOCUG00000009764,ENSOCUG00000007286,ENSOCUG00000024197,ENSOCUG00000002740,ENSOCUG00000025476,ENSOCUG00000005489,ENSOCUG00000024010,ENSOCUG00000013062,ENSOCUG00000022531,ENSOCUG00000016347,ENSOCUG00000016388,ENSOCUG00000007130,ENSOCUG00000007470,ENSOCUG00000004829,ENSOCUG00000011386,ENSOCUG00000015301,ENSOCUG00000002301,ENSOCUG00000005780,ENSOCUG00000000015,ENSOCUG00000026221,ENSOCUG00000015386,…	0 d vs. 1 mon
GO:0009250	glucan biosynthetic process	biological_process	0.0016856	0.26364	5	583	26	17521	0		5	Novel00240,ENSOCUG00000000015,ENSOCUG00000013618,ENSOCUG00000015051,ENSOCUG00000003384	0 d vs. 1 mon
GO:0060669	embryonic placenta morphogenesis	biological_process	0.0017395	0.26976	4	583	15	17521	4	ENSOCUG00000015371,ENSOCUG00000009365,ENSOCUG00000010436,ENSOCUG00000004750	0		0 d vs. 1 mon
GO:0070252	actin-mediated cell contraction	biological_process	0.002006	0.30088	7	583	52	17521	3	ENSOCUG00000012518,ENSOCUG00000005007,ENSOCUG00000013150	4	ENSOCUG00000015301,ENSOCUG00000017328,ENSOCUG00000000674,ENSOCUG00000023857	0 d vs. 1 mon
GO:0030282	bone mineralization	biological_process	0.0020273	0.30161	8	583	67	17521	7	ENSOCUG00000001752,ENSOCUG00000005315,ENSOCUG00000002203,ENSOCUG00000002481,ENSOCUG00000008153,ENSOCUG00000022477,ENSOCUG00000005596	1	ENSOCUG00000016347	0 d vs. 1 mon
GO:0086001	cardiac muscle cell action potential	biological_process	0.0021587	0.31602	6	583	39	17521	3	ENSOCUG00000013150,ENSOCUG00000005007,ENSOCUG00000012518	3	ENSOCUG00000023857,ENSOCUG00000000674,ENSOCUG00000015301	0 d vs. 1 mon
GO:0035587	purinergic receptor signaling pathway	biological_process	0.0021953	0.31712	5	583	28	17521	2	ENSOCUG00000010272,ENSOCUG00000005883	3	ENSOCUG00000014695,ENSOCUG00000010828,ENSOCUG00000013929	0 d vs. 1 mon
GO:0032352	positive regulation of hormone metabolic process	biological_process	0.0022009	0.31712	3	583	8	17521	2	ENSOCUG00000008439,ENSOCUG00000017821	1	ENSOCUG00000005780	0 d vs. 1 mon
GO:0072210	metanephric nephron development	biological_process	0.0022563	0.32257	5	583	27	17521	3	ENSOCUG00000012363,ENSOCUG00000025542,ENSOCUG00000005596	2	ENSOCUG00000027205,ENSOCUG00000011141	0 d vs. 1 mon
GO:0030198	extracellular matrix organization	biological_process	0.002295	0.32555	13	583	146	17521	10	ENSOCUG00000016883,ENSOCUG00000009702,ENSOCUG00000016787,ENSOCUG00000002481,ENSOCUG00000016497,ENSOCUG00000015371,ENSOCUG00000005596,ENSOCUG00000002038,ENSOCUG00000022093,ENSOCUG00000016101	3	ENSOCUG00000011386,ENSOCUG00000007286,ENSOCUG00000005780	0 d vs. 1 mon
GO:0000271	polysaccharide biosynthetic process	biological_process	0.0024105	0.33858	6	583	40	17521	0		6	ENSOCUG00000015051,ENSOCUG00000016388,ENSOCUG00000003384,ENSOCUG00000013618,ENSOCUG00000000015,Novel00240	0 d vs. 1 mon
GO:0051797	regulation of hair follicle development	biological_process	0.0024288	0.33858	4	583	17	17521	4	ENSOCUG00000029153,ENSOCUG00000016883,ENSOCUG00000013779,ENSOCUG00000029569	0		0 d vs. 1 mon
GO:0043062	extracellular structure organization	biological_process	0.0024423	0.33858	13	583	147	17521	10	ENSOCUG00000002038,ENSOCUG00000022093,ENSOCUG00000016101,ENSOCUG00000009702,ENSOCUG00000016883,ENSOCUG00000005596,ENSOCUG00000015371,ENSOCUG00000016497,ENSOCUG00000002481,ENSOCUG00000016787	3	ENSOCUG00000005780,ENSOCUG00000007286,ENSOCUG00000011386	0 d vs. 1 mon
GO:0035137	hindlimb morphogenesis	biological_process	0.0024763	0.3407	5	583	27	17521	4	ENSOCUG00000001752,ENSOCUG00000025542,ENSOCUG00000014805,ENSOCUG00000016862	1	ENSOCUG00000007470	0 d vs. 1 mon
GO:0001763	morphogenesis of a branching structure	biological_process	0.0025304	0.34201	13	583	149	17521	9	ENSOCUG00000010436,ENSOCUG00000009365,ENSOCUG00000004750,ENSOCUG00000015371,ENSOCUG00000005596,ENSOCUG00000012363,ENSOCUG00000001752,ENSOCUG00000016862,ENSOCUG00000001242	4	ENSOCUG00000004829,ENSOCUG00000027205,ENSOCUG00000016388,ENSOCUG00000010538	0 d vs. 1 mon
GO:0060047	heart contraction	biological_process	0.0026242	0.34429	11	583	119	17521	6	ENSOCUG00000013150,ENSOCUG00000005007,ENSOCUG00000010829,ENSOCUG00000005107,ENSOCUG00000012363,ENSOCUG00000012518	5	ENSOCUG00000023857,ENSOCUG00000002740,ENSOCUG00000000674,ENSOCUG00000014718,ENSOCUG00000015301	0 d vs. 1 mon
GO:0086003	cardiac muscle cell contraction	biological_process	0.0026419	0.34429	6	583	41	17521	3	ENSOCUG00000012518,ENSOCUG00000005007,ENSOCUG00000013150	3	ENSOCUG00000015301,ENSOCUG00000000674,ENSOCUG00000023857	0 d vs. 1 mon
GO:0086004	regulation of cardiac muscle cell contraction	biological_process	0.0026419	0.34429	6	583	41	17521	3	ENSOCUG00000012518,ENSOCUG00000013150,ENSOCUG00000005007	3	ENSOCUG00000015301,ENSOCUG00000023857,ENSOCUG00000000674	0 d vs. 1 mon
GO:0008016	regulation of heart contraction	biological_process	0.0028895	0.36984	10	583	103	17521	6	ENSOCUG00000012518,ENSOCUG00000012363,ENSOCUG00000010829,ENSOCUG00000005107,ENSOCUG00000013150,ENSOCUG00000005007	4	ENSOCUG00000015301,ENSOCUG00000014718,ENSOCUG00000000674,ENSOCUG00000023857	0 d vs. 1 mon
GO:1903522	regulation of blood circulation	biological_process	0.0028902	0.36984	11	583	120	17521	7	ENSOCUG00000012518,ENSOCUG00000012363,ENSOCUG00000002582,ENSOCUG00000010829,ENSOCUG00000005107,ENSOCUG00000013150,ENSOCUG00000005007	4	ENSOCUG00000015301,ENSOCUG00000000674,ENSOCUG00000014718,ENSOCUG00000023857	0 d vs. 1 mon
GO:0035588	G-protein coupled purinergic receptor signaling pathway	biological_process	0.0029857	0.37566	4	583	19	17521	2	ENSOCUG00000005883,ENSOCUG00000010272	2	ENSOCUG00000013929,ENSOCUG00000010828	0 d vs. 1 mon
GO:0003015	heart process	biological_process	0.0030177	0.37566	11	583	121	17521	6	ENSOCUG00000005007,ENSOCUG00000013150,ENSOCUG00000005107,ENSOCUG00000010829,ENSOCUG00000012363,ENSOCUG00000012518	5	ENSOCUG00000023857,ENSOCUG00000002740,ENSOCUG00000000674,ENSOCUG00000014718,ENSOCUG00000015301	0 d vs. 1 mon
GO:0003012	muscle system process	biological_process	0.0030627	0.37773	15	583	194	17521	4	ENSOCUG00000012518,ENSOCUG00000010829,ENSOCUG00000013150,ENSOCUG00000005007	11	ENSOCUG00000017328,ENSOCUG00000015957,ENSOCUG00000015301,ENSOCUG00000010828,ENSOCUG00000000674,ENSOCUG00000014718,ENSOCUG00000007492,ENSOCUG00000022445,ENSOCUG00000023857,ENSOCUG00000011147,ENSOCUG00000010013	0 d vs. 1 mon
GO:0090183	regulation of kidney development	biological_process	0.0030757	0.37773	5	583	29	17521	3	ENSOCUG00000005596,ENSOCUG00000012363,ENSOCUG00000016862	2	ENSOCUG00000011141,ENSOCUG00000027205	0 d vs. 1 mon
GO:0002027	regulation of heart rate	biological_process	0.0032359	0.39028	7	583	57	17521	4	ENSOCUG00000005007,ENSOCUG00000012363,ENSOCUG00000013150,ENSOCUG00000012518	3	ENSOCUG00000000674,ENSOCUG00000023857,ENSOCUG00000015301	0 d vs. 1 mon
GO:0030154	cell differentiation	biological_process	0.0032419	0.39028	99	583	2194	17521	70	ENSOCUG00000002038,ENSOCUG00000005634,ENSOCUG00000006223,ENSOCUG00000008812,ENSOCUG00000004750,ENSOCUG00000013150,ENSOCUG00000010436,ENSOCUG00000025593,ENSOCUG00000012541,Novel00534,ENSOCUG00000016101,ENSOCUG00000001599,ENSOCUG00000006945,ENSOCUG00000013603,ENSOCUG00000016277,ENSOCUG00000007403,ENSOCUG00000008153,ENSOCUG00000014011,ENSOCUG00000017926,ENSOCUG00000007342,ENSOCUG00000002582,ENSOCUG0…	29	ENSOCUG00000017764,Novel00958,ENSOCUG00000011141,ENSOCUG00000027205,ENSOCUG00000001985,ENSOCUG00000017267,ENSOCUG00000014718,ENSOCUG00000003863,ENSOCUG00000000385,ENSOCUG00000015957,ENSOCUG00000017328,ENSOCUG00000012248,ENSOCUG00000002231,ENSOCUG00000004768,ENSOCUG00000011386,ENSOCUG00000007470,ENSOCUG00000004829,ENSOCUG00000000944,ENSOCUG00000022531,ENSOCUG00000013062,ENSOCUG00000025476,ENSOCUG0…	0 d vs. 1 mon
GO:0048023	positive regulation of melanin biosynthetic process	biological_process	0.0033469	0.39513	2	583	3	17521	2	ENSOCUG00000004221,ENSOCUG00000029153	0		0 d vs. 1 mon
GO:1900378	positive regulation of secondary metabolite biosynthetic process	biological_process	0.0033469	0.39513	2	583	3	17521	2	ENSOCUG00000029153,ENSOCUG00000004221	0		0 d vs. 1 mon
GO:0060706	cell differentiation involved in embryonic placenta development	biological_process	0.0034069	0.3958	4	583	18	17521	4	ENSOCUG00000016132,ENSOCUG00000006945,ENSOCUG00000009365,ENSOCUG00000004750	0		0 d vs. 1 mon
GO:0060670	branching involved in labyrinthine layer morphogenesis	biological_process	0.003418	0.3958	3	583	9	17521	3	ENSOCUG00000004750,ENSOCUG00000009365,ENSOCUG00000015371	0		0 d vs. 1 mon
GO:0098609	cell-cell adhesion	biological_process	0.0035093	0.40027	32	583	550	17521	28	ENSOCUG00000029143,ENSOCUG00000001599,ENSOCUG00000011289,ENSOCUG00000021242,ENSOCUG00000012518,ENSOCUG00000006223,ENSOCUG00000021297,ENSOCUG00000026629,ENSOCUG00000013779,ENSOCUG00000012534,ENSOCUG00000008439,ENSOCUG00000010436,ENSOCUG00000013150,ENSOCUG00000006863,ENSOCUG00000007545,ENSOCUG00000004126,ENSOCUG00000008805,ENSOCUG00000006498,ENSOCUG00000016862,ENSOCUG00000011842,ENSOCUG00000029153,…	4	ENSOCUG00000003863,ENSOCUG00000007470,ENSOCUG00000011141,ENSOCUG00000012863	0 d vs. 1 mon
GO:0002775	antimicrobial peptide production	biological_process	0.0037153	0.40027	2	583	3	17521	2	ENSOCUG00000021689,ENSOCUG00000008779	0		0 d vs. 1 mon
GO:0002778	antibacterial peptide production	biological_process	0.0037153	0.40027	2	583	3	17521	2	ENSOCUG00000021689,ENSOCUG00000008779	0		0 d vs. 1 mon
GO:0002784	regulation of antimicrobial peptide production	biological_process	0.0037153	0.40027	2	583	3	17521	2	ENSOCUG00000021689,ENSOCUG00000008779	0		0 d vs. 1 mon
GO:0002786	regulation of antibacterial peptide production	biological_process	0.0037153	0.40027	2	583	3	17521	2	ENSOCUG00000021689,ENSOCUG00000008779	0		0 d vs. 1 mon
GO:0052547	regulation of peptidase activity	biological_process	0.0037403	0.40027	17	583	246	17521	16	ENSOCUG00000008779,ENSOCUG00000001752,ENSOCUG00000029657,ENSOCUG00000016101,ENSOCUG00000004452,ENSOCUG00000015371,ENSOCUG00000023396,ENSOCUG00000025542,ENSOCUG00000029025,ENSOCUG00000014452,ENSOCUG00000010436,ENSOCUG00000006863,ENSOCUG00000010392,ENSOCUG00000016787,ENSOCUG00000021618,ENSOCUG00000006405	1	ENSOCUG00000010013	0 d vs. 1 mon
GO:0035590	purinergic nucleotide receptor signaling pathway	biological_process	0.0037571	0.40027	4	583	20	17521	1	ENSOCUG00000005883	3	ENSOCUG00000013929,ENSOCUG00000014695,ENSOCUG00000010828	0 d vs. 1 mon
GO:0002062	chondrocyte differentiation	biological_process	0.0037619	0.40027	8	583	72	17521	4	ENSOCUG00000005596,ENSOCUG00000016497,ENSOCUG00000008153,ENSOCUG00000022093	4	ENSOCUG00000024197,ENSOCUG00000027205,ENSOCUG00000007470,Novel00958	0 d vs. 1 mon
GO:0001823	mesonephros development	biological_process	0.0037762	0.40027	8	583	73	17521	5	ENSOCUG00000016862,ENSOCUG00000012363,ENSOCUG00000001752,ENSOCUG00000006223,ENSOCUG00000005596	3	ENSOCUG00000011141,ENSOCUG00000007470,ENSOCUG00000027205	0 d vs. 1 mon
GO:0046080	dUTP metabolic process	biological_process	0.0038078	0.40027	2	583	3	17521	0		2	Novel00713,Novel00241	0 d vs. 1 mon
GO:2000611	positive regulation of thyroid hormone generation	biological_process	0.0038754	0.40027	2	583	3	17521	1	ENSOCUG00000017821	1	ENSOCUG00000005780	0 d vs. 1 mon
GO:0060737	prostate gland morphogenetic growth	biological_process	0.0038892	0.40027	2	583	3	17521	1	ENSOCUG00000016862	1	ENSOCUG00000004829	0 d vs. 1 mon
GO:0070268	cornification	biological_process	0.0039102	0.40027	2	583	3	17521	2	ENSOCUG00000002710,ENSOCUG00000012899	0		0 d vs. 1 mon
GO:0051610	serotonin uptake	biological_process	0.0039534	0.40027	2	583	3	17521	1	ENSOCUG00000003640	1	ENSOCUG00000014718	0 d vs. 1 mon
GO:0002035	brain renin-angiotensin system	biological_process	0.0039678	0.40027	2	583	3	17521	1	ENSOCUG00000012363	1	ENSOCUG00000002740	0 d vs. 1 mon
GO:0090193	positive regulation of glomerulus development	biological_process	0.0039682	0.40027	2	583	3	17521	1	ENSOCUG00000012363	1	ENSOCUG00000011141	0 d vs. 1 mon
GO:0035672	oligopeptide transmembrane transport	biological_process	0.0039899	0.40027	2	583	3	17521	1	ENSOCUG00000012014	1	ENSOCUG00000011742	0 d vs. 1 mon
GO:0090370	negative regulation of cholesterol efflux	biological_process	0.0040066	0.40027	2	583	3	17521	1	ENSOCUG00000016862	1	ENSOCUG00000016388	0 d vs. 1 mon
GO:0006941	striated muscle contraction	biological_process	0.0040136	0.40027	9	583	91	17521	4	ENSOCUG00000012518,ENSOCUG00000013150,ENSOCUG00000005007,ENSOCUG00000010829	5	ENSOCUG00000000674,ENSOCUG00000014718,ENSOCUG00000017328,ENSOCUG00000015301,ENSOCUG00000023857	0 d vs. 1 mon
GO:0035589	G-protein coupled purinergic nucleotide receptor signaling pathway	biological_process	0.0040686	0.40027	3	583	11	17521	1	ENSOCUG00000005883	2	ENSOCUG00000010828,ENSOCUG00000013929	0 d vs. 1 mon
GO:0086019	cell-cell signaling involved in cardiac conduction	biological_process	0.0041356	0.40469	4	583	20	17521	1	ENSOCUG00000005007	3	ENSOCUG00000015301,ENSOCUG00000000674,ENSOCUG00000023857	0 d vs. 1 mon
GO:0051270	regulation of cellular component movement	biological_process	0.004175	0.40508	32	583	558	17521	19	ENSOCUG00000012518,ENSOCUG00000022315,ENSOCUG00000005634,ENSOCUG00000010392,ENSOCUG00000013150,ENSOCUG00000010436,ENSOCUG00000005007,ENSOCUG00000008086,ENSOCUG00000016101,ENSOCUG00000026334,ENSOCUG00000002582,ENSOCUG00000011082,ENSOCUG00000017821,ENSOCUG00000002745,ENSOCUG00000007358,ENSOCUG00000011781,ENSOCUG00000016862,ENSOCUG00000022921,ENSOCUG00000014805	13	ENSOCUG00000000435,ENSOCUG00000017764,ENSOCUG00000011141,ENSOCUG00000016388,ENSOCUG00000003863,ENSOCUG00000000674,ENSOCUG00000010538,ENSOCUG00000017328,ENSOCUG00000015957,ENSOCUG00000014777,ENSOCUG00000015301,ENSOCUG00000002562,ENSOCUG00000023857	0 d vs. 1 mon
GO:0008284	positive regulation of cell proliferation	biological_process	0.0041838	0.40508	28	583	476	17521	18	ENSOCUG00000001242,ENSOCUG00000016862,ENSOCUG00000007403,ENSOCUG00000023482,ENSOCUG00000016048,ENSOCUG00000000194,ENSOCUG00000029153,ENSOCUG00000002203,ENSOCUG00000016277,ENSOCUG00000011658,ENSOCUG00000006223,ENSOCUG00000007069,ENSOCUG00000029636,ENSOCUG00000025542,ENSOCUG00000005634,ENSOCUG00000011082,ENSOCUG00000005596,ENSOCUG00000010436	10	ENSOCUG00000003863,ENSOCUG00000010538,ENSOCUG00000012248,ENSOCUG00000017764,ENSOCUG00000005780,ENSOCUG00000025026,ENSOCUG00000004829,ENSOCUG00000027205,ENSOCUG00000015386,ENSOCUG00000016388	0 d vs. 1 mon
GO:0086069	bundle of His cell to Purkinje myocyte communication	biological_process	0.0043129	0.41321	3	583	10	17521	2	ENSOCUG00000012518,ENSOCUG00000013150	1	ENSOCUG00000000674	0 d vs. 1 mon
GO:0061337	cardiac conduction	biological_process	0.0043703	0.41652	6	583	46	17521	3	ENSOCUG00000005007,ENSOCUG00000013150,ENSOCUG00000012518	3	ENSOCUG00000000674,ENSOCUG00000023857,ENSOCUG00000015301	0 d vs. 1 mon
GO:0001501	skeletal system development	biological_process	0.0044697	0.42096	21	583	323	17521	12	ENSOCUG00000010834,ENSOCUG00000016862,ENSOCUG00000016101,ENSOCUG00000008153,ENSOCUG00000002481,ENSOCUG00000022093,ENSOCUG00000015524,ENSOCUG00000007069,ENSOCUG00000004750,ENSOCUG00000021468,ENSOCUG00000016497,ENSOCUG00000005596	9	ENSOCUG00000024197,ENSOCUG00000002197,Novel00958,ENSOCUG00000005489,ENSOCUG00000015957,ENSOCUG00000015386,ENSOCUG00000007470,ENSOCUG00000027205,ENSOCUG00000016347	0 d vs. 1 mon
GO:0090184	positive regulation of kidney development	biological_process	0.0044897	0.42096	4	583	20	17521	3	ENSOCUG00000016862,ENSOCUG00000012363,ENSOCUG00000005596	1	ENSOCUG00000011141	0 d vs. 1 mon
GO:0031214	biomineral tissue development	biological_process	0.0045088	0.42096	8	583	76	17521	7	ENSOCUG00000005315,ENSOCUG00000001752,ENSOCUG00000008153,ENSOCUG00000002481,ENSOCUG00000005596,ENSOCUG00000022477,ENSOCUG00000002203	1	ENSOCUG00000016347	0 d vs. 1 mon
GO:0052548	regulation of endopeptidase activity	biological_process	0.0046938	0.4338	16	583	230	17521	15	ENSOCUG00000014452,ENSOCUG00000029025,ENSOCUG00000023396,ENSOCUG00000025542,ENSOCUG00000021618,ENSOCUG00000006405,ENSOCUG00000016787,ENSOCUG00000010392,ENSOCUG00000006863,ENSOCUG00000010436,ENSOCUG00000029657,ENSOCUG00000016101,ENSOCUG00000008779,ENSOCUG00000015371,ENSOCUG00000004452	1	ENSOCUG00000010013	0 d vs. 1 mon
GO:0001656	metanephros development	biological_process	0.0049152	0.45197	7	583	60	17521	5	ENSOCUG00000005596,ENSOCUG00000016862,ENSOCUG00000025542,ENSOCUG00000001752,ENSOCUG00000012363	2	ENSOCUG00000027205,ENSOCUG00000011141	0 d vs. 1 mon
GO:0060562	epithelial tube morphogenesis	biological_process	0.0050121	0.45265	16	583	221	17521	11	ENSOCUG00000004750,ENSOCUG00000010436,ENSOCUG00000005596,ENSOCUG00000007757,ENSOCUG00000009365,ENSOCUG00000015371,ENSOCUG00000016862,ENSOCUG00000012363,ENSOCUG00000001752,ENSOCUG00000012541,ENSOCUG00000001242	5	ENSOCUG00000016388,ENSOCUG00000011141,ENSOCUG00000027205,ENSOCUG00000004829,ENSOCUG00000010538	0 d vs. 1 mon
GO:0035116	embryonic hindlimb morphogenesis	biological_process	0.0051239	0.45645	4	583	20	17521	3	ENSOCUG00000001752,ENSOCUG00000014805,ENSOCUG00000016862	1	ENSOCUG00000007470	0 d vs. 1 mon
GO:0048736	appendage development	biological_process	0.005299	0.46559	11	583	128	17521	9	ENSOCUG00000016862,ENSOCUG00000025542,ENSOCUG00000010834,ENSOCUG00000001752,ENSOCUG00000013779,ENSOCUG00000005596,ENSOCUG00000014805,ENSOCUG00000004750,ENSOCUG00000010436	2	ENSOCUG00000015386,ENSOCUG00000007470	0 d vs. 1 mon
GO:0060173	limb development	biological_process	0.005299	0.46559	11	583	128	17521	9	ENSOCUG00000004750,ENSOCUG00000010436,ENSOCUG00000014805,ENSOCUG00000005596,ENSOCUG00000013779,ENSOCUG00000001752,ENSOCUG00000010834,ENSOCUG00000025542,ENSOCUG00000016862	2	ENSOCUG00000015386,ENSOCUG00000007470	0 d vs. 1 mon
GO:0048705	skeletal system morphogenesis	biological_process	0.0053177	0.46559	13	583	167	17521	10	ENSOCUG00000002481,ENSOCUG00000008153,ENSOCUG00000016497,ENSOCUG00000005596,ENSOCUG00000004750,ENSOCUG00000021468,ENSOCUG00000007069,ENSOCUG00000015524,ENSOCUG00000010834,ENSOCUG00000022093	3	ENSOCUG00000016347,ENSOCUG00000027205,ENSOCUG00000005489	0 d vs. 1 mon
GO:0016055	Wnt signaling pathway	biological_process	0.0054988	0.47577	17	583	244	17521	15	ENSOCUG00000016862,ENSOCUG00000001752,ENSOCUG00000006551,ENSOCUG00000012541,ENSOCUG00000005947,ENSOCUG00000014805,ENSOCUG00000016883,ENSOCUG00000029153,ENSOCUG00000014744,ENSOCUG00000007403,ENSOCUG00000012217,ENSOCUG00000010436,ENSOCUG00000025956,ENSOCUG00000005596,ENSOCUG00000008439	2	ENSOCUG00000015957,ENSOCUG00000016388	0 d vs. 1 mon
GO:0035107	appendage morphogenesis	biological_process	0.0056832	0.48371	10	583	111	17521	8	ENSOCUG00000005596,ENSOCUG00000014805,ENSOCUG00000010436,ENSOCUG00000004750,ENSOCUG00000025542,ENSOCUG00000016862,ENSOCUG00000010834,ENSOCUG00000001752	2	ENSOCUG00000007470,ENSOCUG00000015386	0 d vs. 1 mon
GO:0035108	limb morphogenesis	biological_process	0.0056832	0.48371	10	583	111	17521	8	ENSOCUG00000005596,ENSOCUG00000014805,ENSOCUG00000004750,ENSOCUG00000010436,ENSOCUG00000025542,ENSOCUG00000016862,ENSOCUG00000001752,ENSOCUG00000010834	2	ENSOCUG00000015386,ENSOCUG00000007470	0 d vs. 1 mon
GO:1900424	regulation of defense response to bacterium	biological_process	0.0057197	0.48456	3	583	11	17521	3	ENSOCUG00000002582,ENSOCUG00000008779,ENSOCUG00000021689	0		0 d vs. 1 mon
GO:0001892	embryonic placenta development	biological_process	0.0058684	0.49487	7	583	62	17521	6	ENSOCUG00000004750,ENSOCUG00000010436,ENSOCUG00000009365,ENSOCUG00000006945,ENSOCUG00000016132,ENSOCUG00000015371	1	ENSOCUG00000017161	0 d vs. 1 mon
GO:0060711	labyrinthine layer development	biological_process	0.0060557	0.50634	5	583	34	17521	4	ENSOCUG00000009365,ENSOCUG00000010436,ENSOCUG00000004750,ENSOCUG00000015371	1	ENSOCUG00000017161	0 d vs. 1 mon
GO:0030326	embryonic limb morphogenesis	biological_process	0.0060883	0.50634	9	583	95	17521	7	ENSOCUG00000004750,ENSOCUG00000010436,ENSOCUG00000014805,ENSOCUG00000005596,ENSOCUG00000010834,ENSOCUG00000001752,ENSOCUG00000016862	2	ENSOCUG00000015386,ENSOCUG00000007470	0 d vs. 1 mon
GO:0035113	embryonic appendage morphogenesis	biological_process	0.0060883	0.50634	9	583	95	17521	7	ENSOCUG00000010834,ENSOCUG00000001752,ENSOCUG00000016862,ENSOCUG00000005596,ENSOCUG00000010436,ENSOCUG00000004750,ENSOCUG00000014805	2	ENSOCUG00000007470,ENSOCUG00000015386	0 d vs. 1 mon
GO:0042127	regulation of cell proliferation	biological_process	0.0061151	0.50634	44	583	866	17521	30	ENSOCUG00000016862,ENSOCUG00000001752,ENSOCUG00000026869,ENSOCUG00000005315,ENSOCUG00000004704,ENSOCUG00000016883,ENSOCUG00000000194,ENSOCUG00000029153,ENSOCUG00000002203,ENSOCUG00000029636,ENSOCUG00000011179,ENSOCUG00000026334,ENSOCUG00000007069,ENSOCUG00000004035,ENSOCUG00000005596,ENSOCUG00000006405,ENSOCUG00000017821,ENSOCUG00000011082,ENSOCUG00000016787,ENSOCUG00000001242,ENSOCUG00000011658,…	14	ENSOCUG00000002562,ENSOCUG00000005780,ENSOCUG00000017161,ENSOCUG00000006343,ENSOCUG00000010538,ENSOCUG00000012248,ENSOCUG00000015386,ENSOCUG00000003863,ENSOCUG00000017764,ENSOCUG00000016388,ENSOCUG00000007470,ENSOCUG00000027205,ENSOCUG00000004829,ENSOCUG00000025026	0 d vs. 1 mon
GO:0030178	negative regulation of Wnt signaling pathway	biological_process	0.0062289	0.51324	9	583	96	17521	9	ENSOCUG00000016862,ENSOCUG00000012217,ENSOCUG00000012541,ENSOCUG00000006551,ENSOCUG00000001752,ENSOCUG00000010436,ENSOCUG00000016883,ENSOCUG00000008439,ENSOCUG00000005596	0		0 d vs. 1 mon
GO:0034754	cellular hormone metabolic process	biological_process	0.00647	0.5262	6	583	49	17521	4	ENSOCUG00000000592,ENSOCUG00000016862,ENSOCUG00000000431,ENSOCUG00000008439	2	ENSOCUG00000027865,ENSOCUG00000004829	0 d vs. 1 mon
GO:0048754	branching morphogenesis of an epithelial tube	biological_process	0.0065092	0.52704	10	583	113	17521	6	ENSOCUG00000010436,ENSOCUG00000005596,ENSOCUG00000001752,ENSOCUG00000012363,ENSOCUG00000016862,ENSOCUG00000001242	4	ENSOCUG00000027205,ENSOCUG00000004829,ENSOCUG00000016388,ENSOCUG00000010538	0 d vs. 1 mon
GO:0045683	negative regulation of epidermis development	biological_process	0.0068066	0.54869	3	583	12	17521	3	ENSOCUG00000029153,ENSOCUG00000016883,ENSOCUG00000004750	0		0 d vs. 1 mon
GO:0043154	negative regulation of cysteine-type endopeptidase activity involved in apoptotic process	biological_process	0.0068488	0.54968	6	583	51	17521	5	ENSOCUG00000006405,ENSOCUG00000016101,ENSOCUG00000010392,ENSOCUG00000025542,ENSOCUG00000010436	1	ENSOCUG00000010013	0 d vs. 1 mon
GO:0033692	cellular polysaccharide biosynthetic process	biological_process	0.0074881	0.59062	5	583	36	17521	0		5	Novel00240,ENSOCUG00000013618,ENSOCUG00000000015,ENSOCUG00000015051,ENSOCUG00000003384	0 d vs. 1 mon
GO:0030048	actin filament-based movement	biological_process	0.0076071	0.59743	7	583	65	17521	3	ENSOCUG00000012518,ENSOCUG00000005007,ENSOCUG00000013150	4	ENSOCUG00000015301,ENSOCUG00000017328,ENSOCUG00000000674,ENSOCUG00000023857	0 d vs. 1 mon
GO:0090192	regulation of glomerulus development	biological_process	0.007714	0.60324	2	583	4	17521	1	ENSOCUG00000012363	1	ENSOCUG00000011141	0 d vs. 1 mon
GO:0045061	thymic T cell selection	biological_process	0.0077994	0.60733	3	583	12	17521	2	ENSOCUG00000016862,ENSOCUG00000013779	1	ENSOCUG00000003863	0 d vs. 1 mon
GO:0071695	anatomical structure maturation	biological_process	0.0080308	0.6158	5	583	36	17521	3	ENSOCUG00000016883,ENSOCUG00000029153,ENSOCUG00000005596	2	ENSOCUG00000011141,ENSOCUG00000016347	0 d vs. 1 mon
GO:0042634	regulation of hair cycle	biological_process	0.0080337	0.6158	4	583	23	17521	4	ENSOCUG00000016883,ENSOCUG00000029153,ENSOCUG00000029569,ENSOCUG00000013779	0		0 d vs. 1 mon
GO:0043086	negative regulation of catalytic activity	biological_process	0.0080984	0.6158	26	583	463	17521	20	ENSOCUG00000016048,ENSOCUG00000015371,ENSOCUG00000004452,ENSOCUG00000022921,ENSOCUG00000029657,ENSOCUG00000016101,ENSOCUG00000001752,ENSOCUG00000008779,ENSOCUG00000011082,ENSOCUG00000016787,ENSOCUG00000010392,ENSOCUG00000021618,ENSOCUG00000006405,ENSOCUG00000010436,ENSOCUG00000006863,ENSOCUG00000014452,ENSOCUG00000005396,ENSOCUG00000029025,ENSOCUG00000023396,ENSOCUG00000025542	6	ENSOCUG00000010013,ENSOCUG00000014718,ENSOCUG00000004396,ENSOCUG00000013555,ENSOCUG00000011386,ENSOCUG00000024073	0 d vs. 1 mon
GO:0032970	regulation of actin filament-based process	biological_process	0.0081266	0.6158	16	583	237	17521	6	ENSOCUG00000022477,ENSOCUG00000005007,ENSOCUG00000013150,ENSOCUG00000011082,ENSOCUG00000002582,ENSOCUG00000012518	10	ENSOCUG00000023857,ENSOCUG00000002391,ENSOCUG00000000674,ENSOCUG00000007492,ENSOCUG00000020919,ENSOCUG00000015301,ENSOCUG00000010039,ENSOCUG00000010538,ENSOCUG00000017328,ENSOCUG00000015957	0 d vs. 1 mon
GO:0014823	response to activity	biological_process	0.0081358	0.6158	3	583	12	17521	0		3	ENSOCUG00000004942,ENSOCUG00000007130,ENSOCUG00000010635	0 d vs. 1 mon
GO:0006936	muscle contraction	biological_process	0.0083253	0.62694	12	583	157	17521	4	ENSOCUG00000013150,ENSOCUG00000005007,ENSOCUG00000010829,ENSOCUG00000012518	8	ENSOCUG00000023857,ENSOCUG00000011147,ENSOCUG00000022445,ENSOCUG00000000674,ENSOCUG00000014718,ENSOCUG00000007492,ENSOCUG00000017328,ENSOCUG00000015301	0 d vs. 1 mon
GO:0009887	organ morphogenesis	biological_process	0.0083848	0.62797	34	583	633	17521	27	ENSOCUG00000005596,ENSOCUG00000016787,ENSOCUG00000007069,ENSOCUG00000029636,ENSOCUG00000014744,ENSOCUG00000006280,ENSOCUG00000005315,ENSOCUG00000016862,ENSOCUG00000001752,ENSOCUG00000026851,ENSOCUG00000012363,ENSOCUG00000016497,ENSOCUG00000021468,ENSOCUG00000013150,ENSOCUG00000010436,ENSOCUG00000004750,ENSOCUG00000007833,ENSOCUG00000015524,ENSOCUG00000025542,ENSOCUG00000022093,ENSOCUG00000023482,…	7	ENSOCUG00000017328,ENSOCUG00000005780,ENSOCUG00000022531,ENSOCUG00000016347,ENSOCUG00000027205,ENSOCUG00000004829,ENSOCUG00000005489	0 d vs. 1 mon
GO:0005978	glycogen biosynthetic process	biological_process	0.0084077	0.62797	4	583	24	17521	0		4	ENSOCUG00000003384,ENSOCUG00000015051,ENSOCUG00000013618,ENSOCUG00000000015	0 d vs. 1 mon
GO:0060306	regulation of membrane repolarization	biological_process	0.0085246	0.63411	4	583	24	17521	1	ENSOCUG00000005007	3	ENSOCUG00000015301,ENSOCUG00000000674,ENSOCUG00000023857	0 d vs. 1 mon
GO:0060070	canonical Wnt signaling pathway	biological_process	0.0086811	0.64314	13	583	175	17521	12	ENSOCUG00000008439,ENSOCUG00000005596,ENSOCUG00000007403,ENSOCUG00000014805,ENSOCUG00000025956,ENSOCUG00000010436,ENSOCUG00000016883,ENSOCUG00000029153,ENSOCUG00000016862,ENSOCUG00000005947,ENSOCUG00000001752,ENSOCUG00000012541	1	ENSOCUG00000016388	0 d vs. 1 mon
GO:0030879	mammary gland development	biological_process	0.009264	0.6815	8	583	85	17521	6	ENSOCUG00000012541,ENSOCUG00000029636,ENSOCUG00000017821,ENSOCUG00000010436,ENSOCUG00000004035,ENSOCUG00000014805	2	ENSOCUG00000004829,ENSOCUG00000016388	0 d vs. 1 mon
GO:0035988	chondrocyte proliferation	biological_process	0.0092982	0.6815	3	583	13	17521	0		3	ENSOCUG00000024197,ENSOCUG00000027205,Novel00958	0 d vs. 1 mon
GO:0060688	regulation of morphogenesis of a branching structure	biological_process	0.0093106	0.6815	5	583	37	17521	3	ENSOCUG00000012363,ENSOCUG00000016862,ENSOCUG00000005596	2	ENSOCUG00000004829,ENSOCUG00000027205	0 d vs. 1 mon
GO:0060307	regulation of ventricular cardiac muscle cell membrane repolarization	biological_process	0.0098533	0.70932	3	583	14	17521	1	ENSOCUG00000005007	2	ENSOCUG00000023857,ENSOCUG00000015301	0 d vs. 1 mon
GO:0001657	ureteric bud development	biological_process	0.0099415	0.70932	7	583	69	17521	5	ENSOCUG00000005596,ENSOCUG00000006223,ENSOCUG00000016862,ENSOCUG00000012363,ENSOCUG00000001752	2	ENSOCUG00000011141,ENSOCUG00000027205	0 d vs. 1 mon
GO:0072163	mesonephric epithelium development	biological_process	0.0099415	0.70932	7	583	69	17521	5	ENSOCUG00000001752,ENSOCUG00000012363,ENSOCUG00000016862,ENSOCUG00000006223,ENSOCUG00000005596	2	ENSOCUG00000027205,ENSOCUG00000011141	0 d vs. 1 mon
GO:0072164	mesonephric tubule development	biological_process	0.0099415	0.70932	7	583	69	17521	5	ENSOCUG00000001752,ENSOCUG00000012363,ENSOCUG00000016862,ENSOCUG00000006223,ENSOCUG00000005596	2	ENSOCUG00000027205,ENSOCUG00000011141	0 d vs. 1 mon
GO:2000117	negative regulation of cysteine-type endopeptidase activity	biological_process	0.0099746	0.70932	6	583	55	17521	5	ENSOCUG00000006405,ENSOCUG00000016101,ENSOCUG00000010392,ENSOCUG00000025542,ENSOCUG00000010436	1	ENSOCUG00000010013	0 d vs. 1 mon
GO:0051546	keratinocyte migration	biological_process	0.010001	0.70932	3	583	13	17521	3	ENSOCUG00000016883,ENSOCUG00000011781,ENSOCUG00000016101	0		0 d vs. 1 mon
GO:0060048	cardiac muscle contraction	biological_process	0.010065	0.71109	7	583	70	17521	4	ENSOCUG00000005007,ENSOCUG00000013150,ENSOCUG00000012518,ENSOCUG00000010829	3	ENSOCUG00000000674,ENSOCUG00000023857,ENSOCUG00000015301	0 d vs. 1 mon
GO:0001822	kidney development	biological_process	0.010133	0.71319	13	583	177	17521	9	ENSOCUG00000017821,ENSOCUG00000005596,ENSOCUG00000001752,ENSOCUG00000012363,ENSOCUG00000025542,ENSOCUG00000016862,ENSOCUG00000006223,ENSOCUG00000005315,ENSOCUG00000026869	4	ENSOCUG00000027205,ENSOCUG00000007470,ENSOCUG00000011141,ENSOCUG00000007286	0 d vs. 1 mon
GO:0009211	pyrimidine deoxyribonucleoside triphosphate metabolic process	biological_process	0.010333	0.72171	2	583	5	17521	0		2	Novel00241,Novel00713	0 d vs. 1 mon
GO:0060372	regulation of atrial cardiac muscle cell membrane repolarization	biological_process	0.010448	0.72692	2	583	5	17521	1	ENSOCUG00000005007	1	ENSOCUG00000000674	0 d vs. 1 mon
GO:0034626	fatty acid elongation, polyunsaturated fatty acid	biological_process	0.010613	0.73517	2	583	5	17521	2	ENSOCUG00000005334,ENSOCUG00000016071	0		0 d vs. 1 mon
GO:0002931	response to ischemia	biological_process	0.010662	0.73517	3	583	14	17521	2	ENSOCUG00000002038,ENSOCUG00000008439	1	ENSOCUG00000010013	0 d vs. 1 mon
GO:0001503	ossification	biological_process	0.010768	0.73802	16	583	242	17521	11	ENSOCUG00000002203,ENSOCUG00000014805,ENSOCUG00000008153,ENSOCUG00000002481,ENSOCUG00000022477,ENSOCUG00000001752,ENSOCUG00000016862,ENSOCUG00000005315,ENSOCUG00000016101,ENSOCUG00000010436,ENSOCUG00000005596	5	ENSOCUG00000007470,ENSOCUG00000027205,ENSOCUG00000016347,ENSOCUG00000027481,ENSOCUG00000015957	0 d vs. 1 mon
GO:0009653	anatomical structure morphogenesis	biological_process	0.010824	0.73908	77	583	1699	17521	56	ENSOCUG00000011289,ENSOCUG00000016015,ENSOCUG00000003640,ENSOCUG00000023482,ENSOCUG00000015524,ENSOCUG00000007833,ENSOCUG00000029569,ENSOCUG00000025542,ENSOCUG00000022093,ENSOCUG00000013779,ENSOCUG00000016497,ENSOCUG00000029234,ENSOCUG00000021468,ENSOCUG00000011781,ENSOCUG00000005315,ENSOCUG00000016862,ENSOCUG00000004123,ENSOCUG00000005146,ENSOCUG00000012042,ENSOCUG00000006280,ENSOCUG00000009365,…	21	ENSOCUG00000005489,ENSOCUG00000022531,ENSOCUG00000016347,ENSOCUG00000016388,ENSOCUG00000011386,ENSOCUG00000007470,ENSOCUG00000004829,ENSOCUG00000015301,ENSOCUG00000002301,Novel02123,ENSOCUG00000005780,ENSOCUG00000015386,ENSOCUG00000000385,ENSOCUG00000011309,ENSOCUG00000011141,ENSOCUG00000027205,ENSOCUG00000017161,ENSOCUG00000015957,ENSOCUG00000017328,ENSOCUG00000002231,ENSOCUG00000010538	0 d vs. 1 mon
GO:0051799	negative regulation of hair follicle development	biological_process	0.010987	0.74467	2	583	5	17521	2	ENSOCUG00000016883,ENSOCUG00000029153	0		0 d vs. 1 mon
GO:0001655	urogenital system development	biological_process	0.011314	0.75476	15	583	219	17521	10	ENSOCUG00000017821,ENSOCUG00000005596,ENSOCUG00000016787,ENSOCUG00000026869,ENSOCUG00000006223,ENSOCUG00000005315,ENSOCUG00000016862,ENSOCUG00000025542,ENSOCUG00000001752,ENSOCUG00000012363	5	ENSOCUG00000004829,ENSOCUG00000007470,ENSOCUG00000027205,ENSOCUG00000011141,ENSOCUG00000007286	0 d vs. 1 mon
GO:0019227	neuronal action potential propagation	biological_process	0.011357	0.75476	2	583	5	17521	0		2	ENSOCUG00000011147,ENSOCUG00000015301	0 d vs. 1 mon
GO:0048021	regulation of melanin biosynthetic process	biological_process	0.011462	0.75476	2	583	5	17521	2	ENSOCUG00000004221,ENSOCUG00000029153	0		0 d vs. 1 mon
GO:1900376	regulation of secondary metabolite biosynthetic process	biological_process	0.011462	0.75476	2	583	5	17521	2	ENSOCUG00000004221,ENSOCUG00000029153	0		0 d vs. 1 mon
GO:0072567	chemokine (C-X-C motif) ligand 2 production	biological_process	0.011582	0.75476	2	583	5	17521	1	ENSOCUG00000002582	1	ENSOCUG00000003863	0 d vs. 1 mon
GO:0030335	positive regulation of cell migration	biological_process	0.011645	0.75476	17	583	264	17521	10	ENSOCUG00000010436,ENSOCUG00000011082,ENSOCUG00000002745,ENSOCUG00000017821,ENSOCUG00000002582,ENSOCUG00000005634,ENSOCUG00000022315,ENSOCUG00000026334,ENSOCUG00000008086,ENSOCUG00000016101	7	ENSOCUG00000011141,ENSOCUG00000016388,ENSOCUG00000017764,ENSOCUG00000015957,ENSOCUG00000010538,ENSOCUG00000000435,ENSOCUG00000003863	0 d vs. 1 mon
GO:0002759	regulation of antimicrobial humoral response	biological_process	0.011646	0.75476	2	583	5	17521	2	ENSOCUG00000021689,ENSOCUG00000008779	0		0 d vs. 1 mon
GO:0060099	regulation of phagocytosis, engulfment	biological_process	0.011684	0.75476	2	583	5	17521	2	ENSOCUG00000022477,ENSOCUG00000002582	0		0 d vs. 1 mon
GO:0002016	regulation of blood volume by renin-angiotensin	biological_process	0.0117	0.75476	2	583	5	17521	1	ENSOCUG00000012363	1	ENSOCUG00000002740	0 d vs. 1 mon
GO:0070257	positive regulation of mucus secretion	biological_process	0.011816	0.75476	2	583	5	17521	1	ENSOCUG00000005959	1	ENSOCUG00000013929	0 d vs. 1 mon
GO:0006606	protein import into nucleus	biological_process	0.01182	0.75476	12	583	165	17521	7	Novel00993,ENSOCUG00000016883,ENSOCUG00000016048,ENSOCUG00000005596,ENSOCUG00000007403,ENSOCUG00000016862,ENSOCUG00000008805	5	ENSOCUG00000016388,ENSOCUG00000010013,ENSOCUG00000027205,ENSOCUG00000005881,ENSOCUG00000006570	0 d vs. 1 mon
GO:0044744	protein targeting to nucleus	biological_process	0.01182	0.75476	12	583	165	17521	7	ENSOCUG00000008805,ENSOCUG00000016862,ENSOCUG00000016048,ENSOCUG00000005596,ENSOCUG00000007403,Novel00993,ENSOCUG00000016883	5	ENSOCUG00000006570,ENSOCUG00000016388,ENSOCUG00000010013,ENSOCUG00000027205,ENSOCUG00000005881	0 d vs. 1 mon
GO:1902593	single-organism nuclear import	biological_process	0.01182	0.75476	12	583	165	17521	7	ENSOCUG00000007403,ENSOCUG00000016048,ENSOCUG00000005596,ENSOCUG00000016883,Novel00993,ENSOCUG00000008805,ENSOCUG00000016862	5	ENSOCUG00000006570,ENSOCUG00000027205,ENSOCUG00000005881,ENSOCUG00000016388,ENSOCUG00000010013	0 d vs. 1 mon
GO:0045764	positive regulation of cellular amino acid metabolic process	biological_process	0.011838	0.75476	2	583	5	17521	1	ENSOCUG00000017821	1	ENSOCUG00000005780	0 d vs. 1 mon
GO:0048878	chemical homeostasis	biological_process	0.012058	0.75993	30	583	563	17521	19	ENSOCUG00000006405,ENSOCUG00000005959,ENSOCUG00000011836,ENSOCUG00000007374,ENSOCUG00000012899,ENSOCUG00000013471,ENSOCUG00000017717,ENSOCUG00000022315,ENSOCUG00000010152,ENSOCUG00000025542,ENSOCUG00000002582,ENSOCUG00000017271,ENSOCUG00000017926,ENSOCUG00000014866,ENSOCUG00000029663,ENSOCUG00000013603,ENSOCUG00000010358,ENSOCUG00000011781,Novel01784	11	ENSOCUG00000026221,ENSOCUG00000017267,ENSOCUG00000008833,ENSOCUG00000015957,ENSOCUG00000015240,ENSOCUG00000011742,ENSOCUG00000004942,ENSOCUG00000025476,ENSOCUG00000010013,ENSOCUG00000008066,ENSOCUG00000015301	0 d vs. 1 mon
GO:0071772	response to BMP	biological_process	0.012094	0.75993	9	583	106	17521	8	ENSOCUG00000015839,ENSOCUG00000025542,ENSOCUG00000007342,ENSOCUG00000001752,ENSOCUG00000012541,ENSOCUG00000008439,ENSOCUG00000005596,ENSOCUG00000010436	1	ENSOCUG00000012248	0 d vs. 1 mon
GO:0071773	cellular response to BMP stimulus	biological_process	0.012094	0.75993	9	583	106	17521	8	ENSOCUG00000010436,ENSOCUG00000008439,ENSOCUG00000005596,ENSOCUG00000012541,ENSOCUG00000001752,ENSOCUG00000007342,ENSOCUG00000025542,ENSOCUG00000015839	1	ENSOCUG00000012248	0 d vs. 1 mon
GO:0018101	protein citrullination	biological_process	0.012168	0.75993	2	583	5	17521	1	ENSOCUG00000009215	1	ENSOCUG00000014777	0 d vs. 1 mon
GO:2000609	regulation of thyroid hormone generation	biological_process	0.012404	0.76824	2	583	5	17521	1	ENSOCUG00000017821	1	ENSOCUG00000005780	0 d vs. 1 mon
GO:0045110	intermediate filament bundle assembly	biological_process	0.012406	0.76824	2	583	5	17521	2	ENSOCUG00000029244,ENSOCUG00000021242	0		0 d vs. 1 mon
GO:0072203	cell proliferation involved in metanephros development	biological_process	0.012537	0.76824	2	583	5	17521	2	ENSOCUG00000016862,ENSOCUG00000001752	0		0 d vs. 1 mon
GO:0086042	cardiac muscle cell-cardiac muscle cell adhesion	biological_process	0.012553	0.76824	2	583	5	17521	2	ENSOCUG00000013150,ENSOCUG00000012518	0		0 d vs. 1 mon
GO:0086073	bundle of His cell-Purkinje myocyte adhesion involved in cell communication	biological_process	0.012553	0.76824	2	583	5	17521	2	ENSOCUG00000012518,ENSOCUG00000013150	0		0 d vs. 1 mon
GO:0034637	cellular carbohydrate biosynthetic process	biological_process	0.012655	0.77193	5	583	41	17521	0		5	ENSOCUG00000015051,ENSOCUG00000003384,Novel00240,ENSOCUG00000000015,ENSOCUG00000013618	0 d vs. 1 mon
GO:2000027	regulation of organ morphogenesis	biological_process	0.012959	0.78557	9	583	107	17521	6	ENSOCUG00000005596,ENSOCUG00000023482,ENSOCUG00000016862,ENSOCUG00000012363,ENSOCUG00000001752,ENSOCUG00000005315	3	ENSOCUG00000027205,ENSOCUG00000004829,ENSOCUG00000005780	0 d vs. 1 mon
GO:0060231	mesenchymal to epithelial transition	biological_process	0.01299	0.78557	3	583	15	17521	2	ENSOCUG00000017821,ENSOCUG00000005596	1	ENSOCUG00000027205	0 d vs. 1 mon
GO:0048799	organ maturation	biological_process	0.013008	0.78557	3	583	15	17521	1	ENSOCUG00000005596	2	ENSOCUG00000016347,ENSOCUG00000011141	0 d vs. 1 mon
GO:0035239	tube morphogenesis	biological_process	0.013487	0.80917	16	583	246	17521	11	ENSOCUG00000015371,ENSOCUG00000009365,ENSOCUG00000001242,ENSOCUG00000016862,ENSOCUG00000012363,ENSOCUG00000001752,ENSOCUG00000012541,ENSOCUG00000005596,ENSOCUG00000007757,ENSOCUG00000004750,ENSOCUG00000010436	5	ENSOCUG00000016388,ENSOCUG00000011141,ENSOCUG00000004829,ENSOCUG00000027205,ENSOCUG00000010538	0 d vs. 1 mon
GO:0035637	multicellular organismal signaling	biological_process	0.013537	0.8095	7	583	75	17521	3	ENSOCUG00000005007,ENSOCUG00000013150,ENSOCUG00000012518	4	ENSOCUG00000011147,ENSOCUG00000000674,ENSOCUG00000023857,ENSOCUG00000015301	0 d vs. 1 mon
GO:0001658	branching involved in ureteric bud morphogenesis	biological_process	0.013588	0.80992	5	583	41	17521	4	ENSOCUG00000001752,ENSOCUG00000012363,ENSOCUG00000016862,ENSOCUG00000005596	1	ENSOCUG00000027205	0 d vs. 1 mon
GO:0055117	regulation of cardiac muscle contraction	biological_process	0.013734	0.81069	6	583	57	17521	3	ENSOCUG00000005007,ENSOCUG00000013150,ENSOCUG00000012518	3	ENSOCUG00000000674,ENSOCUG00000023857,ENSOCUG00000015301	0 d vs. 1 mon
GO:0061217	regulation of mesonephros development	biological_process	0.013882	0.81417	3	583	15	17521	2	ENSOCUG00000005596,ENSOCUG00000012363	1	ENSOCUG00000027205	0 d vs. 1 mon
GO:0090189	regulation of branching involved in ureteric bud morphogenesis	biological_process	0.013882	0.81417	3	583	15	17521	2	ENSOCUG00000012363,ENSOCUG00000005596	1	ENSOCUG00000027205	0 d vs. 1 mon
GO:0051170	nuclear import	biological_process	0.013945	0.81526	12	583	169	17521	7	ENSOCUG00000008805,ENSOCUG00000016862,ENSOCUG00000016048,ENSOCUG00000005596,ENSOCUG00000007403,Novel00993,ENSOCUG00000016883	5	ENSOCUG00000006570,ENSOCUG00000016388,ENSOCUG00000010013,ENSOCUG00000027205,ENSOCUG00000005881	0 d vs. 1 mon
GO:0045684	positive regulation of epidermis development	biological_process	0.014089	0.82109	4	583	27	17521	4	ENSOCUG00000012899,ENSOCUG00000013779,ENSOCUG00000006405,ENSOCUG00000029569	0		0 d vs. 1 mon
GO:0035338	long-chain fatty-acyl-CoA biosynthetic process	biological_process	0.014832	0.8583	2	583	6	17521	2	ENSOCUG00000005334,ENSOCUG00000016071	0		0 d vs. 1 mon
GO:0072216	positive regulation of metanephros development	biological_process	0.014869	0.8583	2	583	6	17521	1	ENSOCUG00000012363	1	ENSOCUG00000011141	0 d vs. 1 mon
GO:0032371	regulation of sterol transport	biological_process	0.015034	0.86075	4	583	28	17521	3	ENSOCUG00000016862,ENSOCUG00000013471,ENSOCUG00000017926	1	ENSOCUG00000016388	0 d vs. 1 mon
GO:0032374	regulation of cholesterol transport	biological_process	0.015034	0.86075	4	583	28	17521	3	ENSOCUG00000013471,ENSOCUG00000016862,ENSOCUG00000017926	1	ENSOCUG00000016388	0 d vs. 1 mon
GO:0042445	hormone metabolic process	biological_process	0.015205	0.86676	8	583	93	17521	5	ENSOCUG00000000431,ENSOCUG00000000592,ENSOCUG00000017821,ENSOCUG00000008439,ENSOCUG00000016862	3	ENSOCUG00000004829,ENSOCUG00000005780,ENSOCUG00000027865	0 d vs. 1 mon
GO:0043267	negative regulation of potassium ion transport	biological_process	0.015452	0.86914	3	583	16	17521	1	ENSOCUG00000005007	2	ENSOCUG00000014718,ENSOCUG00000000674	0 d vs. 1 mon
GO:0001960	negative regulation of cytokine-mediated signaling pathway	biological_process	0.015497	0.86914	4	583	28	17521	2	ENSOCUG00000002582,ENSOCUG00000010998	2	ENSOCUG00000010013,ENSOCUG00000014777	0 d vs. 1 mon
GO:0010874	regulation of cholesterol efflux	biological_process	0.015508	0.86914	3	583	15	17521	2	ENSOCUG00000017926,ENSOCUG00000016862	1	ENSOCUG00000016388	0 d vs. 1 mon
GO:2000147	positive regulation of cell motility	biological_process	0.015515	0.86914	17	583	273	17521	10	ENSOCUG00000002745,ENSOCUG00000017821,ENSOCUG00000011082,ENSOCUG00000010436,ENSOCUG00000022315,ENSOCUG00000026334,ENSOCUG00000005634,ENSOCUG00000002582,ENSOCUG00000016101,ENSOCUG00000008086	7	ENSOCUG00000016388,ENSOCUG00000011141,ENSOCUG00000000435,ENSOCUG00000015957,ENSOCUG00000010538,ENSOCUG00000017764,ENSOCUG00000003863	0 d vs. 1 mon
GO:0071277	cellular response to calcium ion	biological_process	0.015531	0.86914	4	583	28	17521	4	ENSOCUG00000023019,ENSOCUG00000021506,ENSOCUG00000022477,ENSOCUG00000021869	0		0 d vs. 1 mon
GO:0001890	placenta development	biological_process	0.016142	0.90056	8	583	93	17521	7	ENSOCUG00000016132,ENSOCUG00000007833,ENSOCUG00000006945,ENSOCUG00000004750,ENSOCUG00000009365,ENSOCUG00000010436,ENSOCUG00000015371	1	ENSOCUG00000017161	0 d vs. 1 mon
GO:0042636	negative regulation of hair cycle	biological_process	0.016457	0.91533	2	583	6	17521	2	ENSOCUG00000016883,ENSOCUG00000029153	0		0 d vs. 1 mon
GO:0021794	thalamus development	biological_process	0.016648	0.9162	2	583	6	17521	2	ENSOCUG00000016862,ENSOCUG00000003640	0		0 d vs. 1 mon
GO:0003081	regulation of systemic arterial blood pressure by renin-angiotensin	biological_process	0.016657	0.9162	3	583	16	17521	2	ENSOCUG00000002582,ENSOCUG00000012363	1	ENSOCUG00000002740	0 d vs. 1 mon
GO:1900426	positive regulation of defense response to bacterium	biological_process	0.016673	0.9162	2	583	6	17521	2	ENSOCUG00000002582,ENSOCUG00000021689	0		0 d vs. 1 mon
GO:0048871	multicellular organismal homeostasis	biological_process	0.016943	0.924	14	583	212	17521	13	ENSOCUG00000017717,ENSOCUG00000011781,ENSOCUG00000010152,ENSOCUG00000025542,ENSOCUG00000017926,ENSOCUG00000006405,ENSOCUG00000011836,ENSOCUG00000016497,ENSOCUG00000005959,ENSOCUG00000029663,ENSOCUG00000012899,ENSOCUG00000010358,ENSOCUG00000029153	1	ENSOCUG00000008833	0 d vs. 1 mon
GO:0071294	cellular response to zinc ion	biological_process	0.016989	0.924	2	583	7	17521	2	ENSOCUG00000021126,ENSOCUG00000021209	0		0 d vs. 1 mon
GO:0072006	nephron development	biological_process	0.017011	0.924	8	583	92	17521	5	ENSOCUG00000012363,ENSOCUG00000001752,ENSOCUG00000025542,ENSOCUG00000016862,ENSOCUG00000005596	3	ENSOCUG00000007286,ENSOCUG00000027205,ENSOCUG00000011141	0 d vs. 1 mon
GO:0043455	regulation of secondary metabolic process	biological_process	0.017091	0.924	2	583	6	17521	2	ENSOCUG00000029153,ENSOCUG00000004221	0		0 d vs. 1 mon
GO:0006629	lipid metabolic process	biological_process	0.017134	0.924	37	583	749	17521	20	ENSOCUG00000027838,ENSOCUG00000022477,ENSOCUG00000016071,ENSOCUG00000005959,ENSOCUG00000008439,ENSOCUG00000000592,ENSOCUG00000005334,ENSOCUG00000004126,ENSOCUG00000003828,ENSOCUG00000021869,ENSOCUG00000000431,ENSOCUG00000016862,ENSOCUG00000004123,ENSOCUG00000024977,ENSOCUG00000012505,ENSOCUG00000017143,ENSOCUG00000013471,ENSOCUG00000017398,ENSOCUG00000006574,ENSOCUG00000004221	17	Novel01763,ENSOCUG00000003863,ENSOCUG00000029364,ENSOCUG00000027865,ENSOCUG00000024010,ENSOCUG00000017267,ENSOCUG00000013062,ENSOCUG00000004829,ENSOCUG00000017744,Novel00647,ENSOCUG00000003071,ENSOCUG00000002231,ENSOCUG00000017161,ENSOCUG00000009289,ENSOCUG00000003499,ENSOCUG00000002197,ENSOCUG00000004942	0 d vs. 1 mon
GO:0060749	mammary gland alveolus development	biological_process	0.017219	0.924	3	583	16	17521	1	ENSOCUG00000029636	2	ENSOCUG00000004829,ENSOCUG00000016388	0 d vs. 1 mon
GO:0061377	mammary gland lobule development	biological_process	0.017219	0.924	3	583	16	17521	1	ENSOCUG00000029636	2	ENSOCUG00000004829,ENSOCUG00000016388	0 d vs. 1 mon
GO:0006857	oligopeptide transport	biological_process	0.017551	0.93009	2	583	6	17521	1	ENSOCUG00000012014	1	ENSOCUG00000011742	0 d vs. 1 mon
GO:0060462	lung lobe development	biological_process	0.017608	0.93009	2	583	6	17521	2	ENSOCUG00000016862,ENSOCUG00000004750	0		0 d vs. 1 mon
GO:0060463	lung lobe morphogenesis	biological_process	0.017608	0.93009	2	583	6	17521	2	ENSOCUG00000016862,ENSOCUG00000004750	0		0 d vs. 1 mon
GO:0044848	biological phase	biological_process	0.017687	0.93009	2	583	6	17521	2	ENSOCUG00000029153,ENSOCUG00000016883	0		0 d vs. 1 mon
GO:0044851	hair cycle phase	biological_process	0.017687	0.93009	2	583	6	17521	2	ENSOCUG00000016883,ENSOCUG00000029153	0		0 d vs. 1 mon
GO:0048819	regulation of hair follicle maturation	biological_process	0.017687	0.93009	2	583	6	17521	2	ENSOCUG00000029153,ENSOCUG00000016883	0		0 d vs. 1 mon
GO:0001508	action potential	biological_process	0.017688	0.93009	6	583	61	17521	3	ENSOCUG00000012518,ENSOCUG00000005007,ENSOCUG00000013150	3	ENSOCUG00000015301,ENSOCUG00000000674,ENSOCUG00000023857	0 d vs. 1 mon
GO:0051272	positive regulation of cellular component movement	biological_process	0.017775	0.93198	17	583	277	17521	10	ENSOCUG00000008086,ENSOCUG00000016101,ENSOCUG00000002582,ENSOCUG00000005634,ENSOCUG00000022315,ENSOCUG00000026334,ENSOCUG00000010436,ENSOCUG00000011082,ENSOCUG00000002745,ENSOCUG00000017821	7	ENSOCUG00000003863,ENSOCUG00000017764,ENSOCUG00000015957,ENSOCUG00000010538,ENSOCUG00000000435,ENSOCUG00000011141,ENSOCUG00000016388	0 d vs. 1 mon
GO:0017038	protein import	biological_process	0.018213	0.95222	13	583	197	17521	7	ENSOCUG00000005596,ENSOCUG00000016048,ENSOCUG00000007403,Novel00993,ENSOCUG00000016883,ENSOCUG00000008805,ENSOCUG00000016862	6	ENSOCUG00000006570,ENSOCUG00000021413,ENSOCUG00000010013,ENSOCUG00000016388,ENSOCUG00000005881,ENSOCUG00000027205	0 d vs. 1 mon
GO:0090090	negative regulation of canonical Wnt signaling pathway	biological_process	0.018318	0.95349	7	583	77	17521	7	ENSOCUG00000008439,ENSOCUG00000005596,ENSOCUG00000001752,ENSOCUG00000016883,ENSOCUG00000010436,ENSOCUG00000012541,ENSOCUG00000016862	0		0 d vs. 1 mon
GO:0035630	bone mineralization involved in bone maturation	biological_process	0.018746	0.9663	2	583	7	17521	1	ENSOCUG00000005596	1	ENSOCUG00000016347	0 d vs. 1 mon
GO:0034330	cell junction organization	biological_process	0.019365	0.99307	11	583	152	17521	10	ENSOCUG00000005596,ENSOCUG00000013150,ENSOCUG00000004750,ENSOCUG00000022921,ENSOCUG00000008805,ENSOCUG00000017717,ENSOCUG00000003049,ENSOCUG00000008812,ENSOCUG00000002582,ENSOCUG00000010156	1	ENSOCUG00000015957	0 d vs. 1 mon
GO:0071624	positive regulation of granulocyte chemotaxis	biological_process	0.019374	0.99307	3	583	18	17521	1	ENSOCUG00000002745	2	ENSOCUG00000003863,ENSOCUG00000000435	0 d vs. 1 mon
GO:1990267	response to transition metal nanoparticle	biological_process	0.019605	1	5	583	46	17521	5	ENSOCUG00000005315,ENSOCUG00000021209,ENSOCUG00000021126,ENSOCUG00000009796,ENSOCUG00000011624	0		0 d vs. 1 mon
GO:0060761	negative regulation of response to cytokine stimulus	biological_process	0.019655	1	4	583	30	17521	2	ENSOCUG00000002582,ENSOCUG00000010998	2	ENSOCUG00000010013,ENSOCUG00000014777	0 d vs. 1 mon
GO:0048262	determination of dorsal/ventral asymmetry	biological_process	0.019802	1	2	583	7	17521	2	ENSOCUG00000012541,ENSOCUG00000005596	0		0 d vs. 1 mon
GO:0048263	determination of dorsal identity	biological_process	0.019802	1	2	583	7	17521	2	ENSOCUG00000005596,ENSOCUG00000012541	0		0 d vs. 1 mon
GO:0019367	fatty acid elongation, saturated fatty acid	biological_process	0.019943	1	2	583	7	17521	2	ENSOCUG00000016071,ENSOCUG00000005334	0		0 d vs. 1 mon
GO:0019368	fatty acid elongation, unsaturated fatty acid	biological_process	0.019943	1	2	583	7	17521	2	ENSOCUG00000005334,ENSOCUG00000016071	0		0 d vs. 1 mon
GO:0072001	renal system development	biological_process	0.020734	1	13	583	194	17521	9	ENSOCUG00000005315,ENSOCUG00000006223,ENSOCUG00000026869,ENSOCUG00000012363,ENSOCUG00000001752,ENSOCUG00000025542,ENSOCUG00000016862,ENSOCUG00000017821,ENSOCUG00000005596	4	ENSOCUG00000007286,ENSOCUG00000027205,ENSOCUG00000007470,ENSOCUG00000011141	0 d vs. 1 mon
GO:0046949	fatty-acyl-CoA biosynthetic process	biological_process	0.021014	1	2	583	7	17521	2	ENSOCUG00000016071,ENSOCUG00000005334	0		0 d vs. 1 mon
GO:0045216	cell-cell junction organization	biological_process	0.021247	1	10	583	135	17521	9	ENSOCUG00000005596,ENSOCUG00000004750,ENSOCUG00000022921,ENSOCUG00000013150,ENSOCUG00000008805,ENSOCUG00000008812,ENSOCUG00000017717,ENSOCUG00000010156,ENSOCUG00000002582	1	ENSOCUG00000015957	0 d vs. 1 mon
GO:0060675	ureteric bud morphogenesis	biological_process	0.021451	1	5	583	46	17521	4	ENSOCUG00000016862,ENSOCUG00000001752,ENSOCUG00000012363,ENSOCUG00000005596	1	ENSOCUG00000027205	0 d vs. 1 mon
GO:0030199	collagen fibril organization	biological_process	0.021714	1	4	583	30	17521	4	ENSOCUG00000016497,ENSOCUG00000005596,ENSOCUG00000009702,ENSOCUG00000022093	0		0 d vs. 1 mon
GO:0045745	positive regulation of G-protein coupled receptor protein signaling pathway	biological_process	0.021764	1	3	583	18	17521	2	ENSOCUG00000021689,ENSOCUG00000010272	1	ENSOCUG00000014718	0 d vs. 1 mon
GO:0042476	odontogenesis	biological_process	0.021844	1	6	583	63	17521	6	ENSOCUG00000023482,ENSOCUG00000007833,ENSOCUG00000005315,ENSOCUG00000016862,ENSOCUG00000010436,ENSOCUG00000012541	0		0 d vs. 1 mon
GO:0010035	response to inorganic substance	biological_process	0.021917	1	13	583	201	17521	13	ENSOCUG00000021506,ENSOCUG00000016101,ENSOCUG00000007358,ENSOCUG00000008805,ENSOCUG00000005315,ENSOCUG00000016862,ENSOCUG00000011624,ENSOCUG00000021209,ENSOCUG00000021126,ENSOCUG00000021869,ENSOCUG00000009796,ENSOCUG00000022477,ENSOCUG00000023019	0		0 d vs. 1 mon
GO:0008285	negative regulation of cell proliferation	biological_process	0.022448	1	21	583	379	17521	16	ENSOCUG00000026869,ENSOCUG00000005315,ENSOCUG00000016862,ENSOCUG00000001752,ENSOCUG00000016048,ENSOCUG00000004704,ENSOCUG00000016277,ENSOCUG00000016883,ENSOCUG00000026334,ENSOCUG00000011179,ENSOCUG00000025542,ENSOCUG00000017821,ENSOCUG00000006405,ENSOCUG00000005596,ENSOCUG00000004035,ENSOCUG00000004126	5	ENSOCUG00000002562,ENSOCUG00000006343,ENSOCUG00000010538,ENSOCUG00000005780,ENSOCUG00000007470	0 d vs. 1 mon
GO:0019752	carboxylic acid metabolic process	biological_process	0.022533	1	28	583	542	17521	13	ENSOCUG00000004221,ENSOCUG00000017821,ENSOCUG00000009215,ENSOCUG00000010392,ENSOCUG00000024977,ENSOCUG00000005959,ENSOCUG00000005334,ENSOCUG00000006085,ENSOCUG00000004123,ENSOCUG00000011294,ENSOCUG00000022477,ENSOCUG00000016071,ENSOCUG00000000431	15	ENSOCUG00000025100,ENSOCUG00000014777,ENSOCUG00000005780,ENSOCUG00000013062,ENSOCUG00000017267,ENSOCUG00000014968,ENSOCUG00000003071,ENSOCUG00000000788,ENSOCUG00000008004,ENSOCUG00000011526,ENSOCUG00000003863,ENSOCUG00000013237,ENSOCUG00000017017,Novel00648,ENSOCUG00000009762	0 d vs. 1 mon
GO:0042481	regulation of odontogenesis	biological_process	0.022595	1	3	583	18	17521	3	ENSOCUG00000016862,ENSOCUG00000023482,ENSOCUG00000005315	0		0 d vs. 1 mon
GO:0021940	positive regulation of cerebellar granule cell precursor proliferation	biological_process	0.022677	1	2	583	7	17521	1	ENSOCUG00000016862	1	ENSOCUG00000016388	0 d vs. 1 mon
GO:0009948	anterior/posterior axis specification	biological_process	0.022913	1	4	583	33	17521	3	ENSOCUG00000016862,ENSOCUG00000014805,ENSOCUG00000001752	1	ENSOCUG00000027205	0 d vs. 1 mon
GO:0051151	negative regulation of smooth muscle cell differentiation	biological_process	0.023025	1	2	583	7	17521	2	ENSOCUG00000016862,ENSOCUG00000016277	0		0 d vs. 1 mon
GO:0048869	cellular developmental process	biological_process	0.023275	1	100	583	2383	17521	71	ENSOCUG00000001752,ENSOCUG00000014744,ENSOCUG00000021869,ENSOCUG00000014805,ENSOCUG00000022921,ENSOCUG00000017717,ENSOCUG00000007342,ENSOCUG00000004221,ENSOCUG00000002582,ENSOCUG00000005596,ENSOCUG00000005107,ENSOCUG00000017821,ENSOCUG00000007757,ENSOCUG00000012899,ENSOCUG00000004035,ENSOCUG00000016101,ENSOCUG00000001599,Novel00534,ENSOCUG00000012541,ENSOCUG00000017926,ENSOCUG00000007403,ENSOCUG0…	29	ENSOCUG00000004768,ENSOCUG00000017328,ENSOCUG00000015957,ENSOCUG00000002231,ENSOCUG00000012248,ENSOCUG00000003863,ENSOCUG00000014718,ENSOCUG00000000385,ENSOCUG00000017764,Novel00958,ENSOCUG00000017267,ENSOCUG00000001985,ENSOCUG00000011141,ENSOCUG00000027205,ENSOCUG00000015301,ENSOCUG00000002301,ENSOCUG00000015240,Novel02123,ENSOCUG00000005780,ENSOCUG00000012444,ENSOCUG00000024197,ENSOCUG000000254…	0 d vs. 1 mon
GO:0086009	membrane repolarization	biological_process	0.023365	1	4	583	32	17521	1	ENSOCUG00000005007	3	ENSOCUG00000023857,ENSOCUG00000000674,ENSOCUG00000015301	0 d vs. 1 mon
GO:0033559	unsaturated fatty acid metabolic process	biological_process	0.023397	1	5	583	48	17521	4	ENSOCUG00000005959,ENSOCUG00000022477,ENSOCUG00000005334,ENSOCUG00000016071	1	ENSOCUG00000003863	0 d vs. 1 mon
GO:0072171	mesonephric tubule morphogenesis	biological_process	0.023409	1	5	583	47	17521	4	ENSOCUG00000016862,ENSOCUG00000012363,ENSOCUG00000001752,ENSOCUG00000005596	1	ENSOCUG00000027205	0 d vs. 1 mon
GO:0072080	nephron tubule development	biological_process	0.023417	1	6	583	63	17521	5	ENSOCUG00000005596,ENSOCUG00000025542,ENSOCUG00000016862,ENSOCUG00000001752,ENSOCUG00000012363	1	ENSOCUG00000027205	0 d vs. 1 mon
GO:0006837	serotonin transport	biological_process	0.02342	1	2	583	7	17521	1	ENSOCUG00000003640	1	ENSOCUG00000014718	0 d vs. 1 mon
GO:0070255	regulation of mucus secretion	biological_process	0.023792	1	2	583	7	17521	1	ENSOCUG00000005959	1	ENSOCUG00000013929	0 d vs. 1 mon
GO:0072073	kidney epithelium development	biological_process	0.023803	1	8	583	99	17521	6	ENSOCUG00000006223,ENSOCUG00000012363,ENSOCUG00000001752,ENSOCUG00000025542,ENSOCUG00000016862,ENSOCUG00000005596	2	ENSOCUG00000011141,ENSOCUG00000027205	0 d vs. 1 mon
GO:0032930	positive regulation of superoxide anion generation	biological_process	0.02381	1	2	583	7	17521	1	ENSOCUG00000002582	1	ENSOCUG00000011386	0 d vs. 1 mon
GO:0019240	citrulline biosynthetic process	biological_process	0.023818	1	2	583	7	17521	1	ENSOCUG00000009215	1	ENSOCUG00000014777	0 d vs. 1 mon
GO:0010226	response to lithium ion	biological_process	0.02386	1	2	583	7	17521	2	ENSOCUG00000016862,ENSOCUG00000008805	0		0 d vs. 1 mon
GO:0071285	cellular response to lithium ion	biological_process	0.02386	1	2	583	7	17521	2	ENSOCUG00000008805,ENSOCUG00000016862	0		0 d vs. 1 mon
GO:0040017	positive regulation of locomotion	biological_process	0.023921	1	17	583	287	17521	10	ENSOCUG00000010436,ENSOCUG00000011082,ENSOCUG00000002745,ENSOCUG00000017821,ENSOCUG00000002582,ENSOCUG00000005634,ENSOCUG00000022315,ENSOCUG00000026334,ENSOCUG00000008086,ENSOCUG00000016101	7	ENSOCUG00000011141,ENSOCUG00000016388,ENSOCUG00000017764,ENSOCUG00000015957,ENSOCUG00000010538,ENSOCUG00000000435,ENSOCUG00000003863	0 d vs. 1 mon
GO:0006636	unsaturated fatty acid biosynthetic process	biological_process	0.024423	1	4	583	33	17521	3	ENSOCUG00000005334,ENSOCUG00000016071,ENSOCUG00000022477	1	ENSOCUG00000003863	0 d vs. 1 mon
GO:0030509	BMP signaling pathway	biological_process	0.025036	1	8	583	101	17521	8	ENSOCUG00000010436,ENSOCUG00000005596,ENSOCUG00000008439,ENSOCUG00000007342,ENSOCUG00000012541,ENSOCUG00000001752,ENSOCUG00000025542,ENSOCUG00000015839	0		0 d vs. 1 mon
GO:0060512	prostate gland morphogenesis	biological_process	0.025066	1	3	583	18	17521	2	ENSOCUG00000016787,ENSOCUG00000016862	1	ENSOCUG00000004829	0 d vs. 1 mon
GO:0038127	ERBB signaling pathway	biological_process	0.025078	1	6	583	64	17521	4	ENSOCUG00000016101,ENSOCUG00000016277,ENSOCUG00000003822,ENSOCUG00000029636	2	ENSOCUG00000015957,ENSOCUG00000016388	0 d vs. 1 mon
GO:0007167	enzyme linked receptor protein signaling pathway	biological_process	0.025246	1	28	583	538	17521	22	ENSOCUG00000007545,ENSOCUG00000003822,ENSOCUG00000010436,ENSOCUG00000008439,ENSOCUG00000005596,ENSOCUG00000017143,ENSOCUG00000011082,ENSOCUG00000025542,ENSOCUG00000029636,ENSOCUG00000007342,ENSOCUG00000021506,ENSOCUG00000007069,ENSOCUG00000015839,ENSOCUG00000016277,ENSOCUG00000029153,ENSOCUG00000016883,ENSOCUG00000007403,ENSOCUG00000012363,ENSOCUG00000001752,ENSOCUG00000012541,ENSOCUG00000016101,…	6	ENSOCUG00000016388,ENSOCUG00000011141,ENSOCUG00000017764,ENSOCUG00000015957,ENSOCUG00000010538,ENSOCUG00000004768	0 d vs. 1 mon
GO:0030307	positive regulation of cell growth	biological_process	0.025458	1	7	583	83	17521	5	ENSOCUG00000014805,ENSOCUG00000010436,ENSOCUG00000016015,ENSOCUG00000029569,ENSOCUG00000006405	2	ENSOCUG00000005780,ENSOCUG00000011386	0 d vs. 1 mon
GO:0040007	growth	biological_process	0.025486	1	29	583	568	17521	22	ENSOCUG00000001752,ENSOCUG00000016862,ENSOCUG00000003640,ENSOCUG00000016015,ENSOCUG00000001599,ENSOCUG00000016883,ENSOCUG00000003581,ENSOCUG00000014805,ENSOCUG00000004704,ENSOCUG00000008153,ENSOCUG00000016390,ENSOCUG00000002481,ENSOCUG00000021126,ENSOCUG00000016048,ENSOCUG00000002038,ENSOCUG00000029569,ENSOCUG00000004750,ENSOCUG00000010436,ENSOCUG00000007757,ENSOCUG00000006405,ENSOCUG00000021209,…	7	ENSOCUG00000009764,ENSOCUG00000024197,ENSOCUG00000005780,Novel00958,ENSOCUG00000011386,ENSOCUG00000004829,ENSOCUG00000007130	0 d vs. 1 mon
GO:0015774	polysaccharide transport	biological_process	0.025492	1	1	583	1	17521	0		1	Novel01763	0 d vs. 1 mon
GO:0031268	pseudopodium organization	biological_process	0.025511	1	2	583	8	17521	2	ENSOCUG00000002582,ENSOCUG00000005634	0		0 d vs. 1 mon
GO:0061180	mammary gland epithelium development	biological_process	0.025516	1	5	583	48	17521	4	ENSOCUG00000017821,ENSOCUG00000012541,ENSOCUG00000014805,ENSOCUG00000004035	1	ENSOCUG00000004829	0 d vs. 1 mon
GO:0018195	peptidyl-arginine modification	biological_process	0.025534	1	3	583	18	17521	1	ENSOCUG00000009215	2	Novel00955,ENSOCUG00000014777	0 d vs. 1 mon
GO:0061061	muscle structure development	biological_process	0.026087	1	20	583	361	17521	13	ENSOCUG00000021506,ENSOCUG00000016132,ENSOCUG00000008439,ENSOCUG00000005596,ENSOCUG00000005107,ENSOCUG00000021468,ENSOCUG00000013150,ENSOCUG00000010436,ENSOCUG00000025956,ENSOCUG00000016862,ENSOCUG00000012541,ENSOCUG00000005146,ENSOCUG00000016277	7	ENSOCUG00000017328,ENSOCUG00000026221,ENSOCUG00000024010,ENSOCUG00000012444,ENSOCUG00000000944,ENSOCUG00000000385,ENSOCUG00000004768	0 d vs. 1 mon
GO:0006942	regulation of striated muscle contraction	biological_process	0.026257	1	6	583	66	17521	3	ENSOCUG00000012518,ENSOCUG00000005007,ENSOCUG00000013150	3	ENSOCUG00000015301,ENSOCUG00000000674,ENSOCUG00000023857	0 d vs. 1 mon
GO:0086047	membrane depolarization during Purkinje myocyte cell action potential	biological_process	0.026493	1	1	583	1	17521	0		1	ENSOCUG00000015301	0 d vs. 1 mon
GO:0030111	regulation of Wnt signaling pathway	biological_process	0.026604	1	12	583	182	17521	12	ENSOCUG00000010436,ENSOCUG00000016883,ENSOCUG00000014805,ENSOCUG00000007403,ENSOCUG00000005596,ENSOCUG00000008439,ENSOCUG00000005947,ENSOCUG00000012541,ENSOCUG00000006551,ENSOCUG00000001752,ENSOCUG00000012217,ENSOCUG00000016862	0		0 d vs. 1 mon
GO:0007605	sensory perception of sound	biological_process	0.026784	1	8	583	101	17521	5	ENSOCUG00000016497,ENSOCUG00000012042,ENSOCUG00000005315,ENSOCUG00000022315,ENSOCUG00000026851	3	ENSOCUG00000022531,ENSOCUG00000024559,ENSOCUG00000005780	0 d vs. 1 mon
GO:0051694	pointed-end actin filament capping	biological_process	0.026968	1	2	583	8	17521	0		2	ENSOCUG00000020919,ENSOCUG00000007492	0 d vs. 1 mon
GO:0014736	negative regulation of muscle atrophy	biological_process	0.027067	1	1	583	1	17521	0		1	ENSOCUG00000010013	0 d vs. 1 mon
GO:0014876	response to injury involved in regulation of muscle adaptation	biological_process	0.027067	1	1	583	1	17521	0		1	ENSOCUG00000010013	0 d vs. 1 mon
GO:0019730	antimicrobial humoral response	biological_process	0.027124	1	3	583	20	17521	3	ENSOCUG00000021689,ENSOCUG00000008779,ENSOCUG00000010998	0		0 d vs. 1 mon
GO:0043568	positive regulation of insulin-like growth factor receptor signaling pathway	biological_process	0.027249	1	2	583	8	17521	1	ENSOCUG00000029153	1	ENSOCUG00000004768	0 d vs. 1 mon
GO:0032372	negative regulation of sterol transport	biological_process	0.02731	1	2	583	8	17521	1	ENSOCUG00000016862	1	ENSOCUG00000016388	0 d vs. 1 mon
GO:0032375	negative regulation of cholesterol transport	biological_process	0.02731	1	2	583	8	17521	1	ENSOCUG00000016862	1	ENSOCUG00000016388	0 d vs. 1 mon
GO:0002688	regulation of leukocyte chemotaxis	biological_process	0.027649	1	6	583	69	17521	2	ENSOCUG00000002745,ENSOCUG00000002582	4	ENSOCUG00000003863,ENSOCUG00000014777,ENSOCUG00000000435,ENSOCUG00000017764	0 d vs. 1 mon
GO:0071387	cellular response to cortisol stimulus	biological_process	0.027723	1	1	583	1	17521	0		1	ENSOCUG00000006343	0 d vs. 1 mon
GO:0072078	nephron tubule morphogenesis	biological_process	0.027765	1	5	583	49	17521	4	ENSOCUG00000016862,ENSOCUG00000012363,ENSOCUG00000001752,ENSOCUG00000005596	1	ENSOCUG00000027205	0 d vs. 1 mon
GO:0070296	sarcoplasmic reticulum calcium ion transport	biological_process	0.027779	1	3	583	20	17521	0		3	ENSOCUG00000008850,ENSOCUG00000010013,ENSOCUG00000008066	0 d vs. 1 mon
GO:0032350	regulation of hormone metabolic process	biological_process	0.028151	1	3	583	19	17521	2	ENSOCUG00000008439,ENSOCUG00000017821	1	ENSOCUG00000005780	0 d vs. 1 mon
GO:0016051	carbohydrate biosynthetic process	biological_process	0.028167	1	8	583	105	17521	1	ENSOCUG00000017143	7	ENSOCUG00000009764,Novel00240,ENSOCUG00000013618,ENSOCUG00000003384,ENSOCUG00000000015,ENSOCUG00000016388,ENSOCUG00000015051	0 d vs. 1 mon
GO:0035136	forelimb morphogenesis	biological_process	0.028203	1	4	583	33	17521	3	ENSOCUG00000016862,ENSOCUG00000014805,ENSOCUG00000025542	1	ENSOCUG00000007470	0 d vs. 1 mon
GO:0048146	positive regulation of fibroblast proliferation	biological_process	0.028217	1	4	583	34	17521	2	ENSOCUG00000016048,ENSOCUG00000016277	2	ENSOCUG00000003863,ENSOCUG00000004829	0 d vs. 1 mon
GO:0030212	hyaluronan metabolic process	biological_process	0.028268	1	3	583	19	17521	2	ENSOCUG00000022315,ENSOCUG00000004452	1	ENSOCUG00000016388	0 d vs. 1 mon
GO:0009068	aspartate family amino acid catabolic process	biological_process	0.028459	1	2	583	8	17521	1	ENSOCUG00000011294	1	ENSOCUG00000013237	0 d vs. 1 mon
GO:0009953	dorsal/ventral pattern formation	biological_process	0.028534	1	6	583	66	17521	5	ENSOCUG00000005596,ENSOCUG00000007757,ENSOCUG00000016862,ENSOCUG00000014805,ENSOCUG00000012541	1	ENSOCUG00000016388	0 d vs. 1 mon
GO:0033013	tetrapyrrole metabolic process	biological_process	0.028747	1	4	583	34	17521	1	ENSOCUG00000013603	3	Novel01148,ENSOCUG00000009762,Novel00295	0 d vs. 1 mon
GO:0051496	positive regulation of stress fiber assembly	biological_process	0.028815	1	4	583	34	17521	1	ENSOCUG00000011082	3	ENSOCUG00000010538,ENSOCUG00000015957,ENSOCUG00000010039	0 d vs. 1 mon
GO:0006700	C21-steroid hormone biosynthetic process	biological_process	0.028899	1	2	583	8	17521	1	ENSOCUG00000008439	1	ENSOCUG00000027865	0 d vs. 1 mon
GO:1901615	organic hydroxy compound metabolic process	biological_process	0.028915	1	15	583	253	17521	9	ENSOCUG00000004123,ENSOCUG00000004221,ENSOCUG00000017143,ENSOCUG00000021869,ENSOCUG00000022477,ENSOCUG00000017821,ENSOCUG00000006085,ENSOCUG00000000592,ENSOCUG00000029153	6	ENSOCUG00000009289,ENSOCUG00000029364,ENSOCUG00000002231,ENSOCUG00000005780,ENSOCUG00000027865,ENSOCUG00000017267	0 d vs. 1 mon
GO:0061326	renal tubule development	biological_process	0.028946	1	6	583	66	17521	5	ENSOCUG00000005596,ENSOCUG00000016862,ENSOCUG00000025542,ENSOCUG00000001752,ENSOCUG00000012363	1	ENSOCUG00000027205	0 d vs. 1 mon
GO:0090399	replicative senescence	biological_process	0.029172	1	2	583	8	17521	2	ENSOCUG00000016048,ENSOCUG00000014744	0		0 d vs. 1 mon
GO:0002690	positive regulation of leukocyte chemotaxis	biological_process	0.029321	1	5	583	52	17521	2	ENSOCUG00000002745,ENSOCUG00000002582	3	ENSOCUG00000000435,ENSOCUG00000003863,ENSOCUG00000017764	0 d vs. 1 mon
GO:0021936	regulation of cerebellar granule cell precursor proliferation	biological_process	0.029766	1	2	583	8	17521	1	ENSOCUG00000016862	1	ENSOCUG00000016388	0 d vs. 1 mon
GO:0045060	negative thymic T cell selection	biological_process	0.030371	1	2	583	8	17521	1	ENSOCUG00000016862	1	ENSOCUG00000003863	0 d vs. 1 mon
GO:0035412	regulation of catenin import into nucleus	biological_process	0.030487	1	3	583	20	17521	2	ENSOCUG00000016883,ENSOCUG00000007403	1	ENSOCUG00000016388	0 d vs. 1 mon
GO:0045217	cell-cell junction maintenance	biological_process	0.030826	1	2	583	8	17521	2	ENSOCUG00000022921,ENSOCUG00000002582	0		0 d vs. 1 mon
GO:0035384	thioester biosynthetic process	biological_process	0.030855	1	3	583	20	17521	2	ENSOCUG00000005334,ENSOCUG00000016071	1	ENSOCUG00000008004	0 d vs. 1 mon
GO:0071616	acyl-CoA biosynthetic process	biological_process	0.030855	1	3	583	20	17521	2	ENSOCUG00000005334,ENSOCUG00000016071	1	ENSOCUG00000008004	0 d vs. 1 mon
GO:0060442	branching involved in prostate gland morphogenesis	biological_process	0.030893	1	2	583	8	17521	1	ENSOCUG00000016862	1	ENSOCUG00000004829	0 d vs. 1 mon
GO:0007304	chorion-containing eggshell formation	biological_process	0.0309	1	2	583	8	17521	1	Novel00534	1	Novel02123	0 d vs. 1 mon
GO:0030703	eggshell formation	biological_process	0.0309	1	2	583	8	17521	1	Novel00534	1	Novel02123	0 d vs. 1 mon
GO:0030707	ovarian follicle cell development	biological_process	0.0309	1	2	583	8	17521	1	Novel00534	1	Novel02123	0 d vs. 1 mon
GO:0010463	mesenchymal cell proliferation	biological_process	0.03186	1	4	583	34	17521	2	ENSOCUG00000016862,ENSOCUG00000001752	2	ENSOCUG00000015386,ENSOCUG00000027205	0 d vs. 1 mon
GO:0055085	transmembrane transport	biological_process	0.032037	1	46	583	1006	17521	16	ENSOCUG00000010358,ENSOCUG00000009796,ENSOCUG00000017926,ENSOCUG00000010156,ENSOCUG00000003640,ENSOCUG00000016101,ENSOCUG00000005007,ENSOCUG00000012014,ENSOCUG00000010152,ENSOCUG00000008191,ENSOCUG00000016130,ENSOCUG00000004499,ENSOCUG00000026229,ENSOCUG00000007374,Novel00993,ENSOCUG00000015028	30	ENSOCUG00000021988,ENSOCUG00000006114,ENSOCUG00000021413,ENSOCUG00000027310,ENSOCUG00000015027,ENSOCUG00000000674,ENSOCUG00000022132,ENSOCUG00000006448,ENSOCUG00000016388,ENSOCUG00000007130,ENSOCUG00000008833,ENSOCUG00000022531,ENSOCUG00000017267,ENSOCUG00000011742,ENSOCUG00000008996,ENSOCUG00000004347,ENSOCUG00000024919,ENSOCUG00000023857,ENSOCUG00000011147,ENSOCUG00000016231,ENSOCUG00000008850,…	0 d vs. 1 mon
GO:0006218	uridine catabolic process	biological_process	0.032251	1	1	583	1	17521	0		1	ENSOCUG00000014902	0 d vs. 1 mon
GO:0046108	uridine metabolic process	biological_process	0.032251	1	1	583	1	17521	0		1	ENSOCUG00000014902	0 d vs. 1 mon
GO:0051101	regulation of DNA binding	biological_process	0.032386	1	5	583	53	17521	4	ENSOCUG00000007757,ENSOCUG00000016101,ENSOCUG00000017821,ENSOCUG00000010436	1	ENSOCUG00000016388	0 d vs. 1 mon
GO:0072028	nephron morphogenesis	biological_process	0.032604	1	5	583	51	17521	4	ENSOCUG00000001752,ENSOCUG00000012363,ENSOCUG00000016862,ENSOCUG00000005596	1	ENSOCUG00000027205	0 d vs. 1 mon
GO:0072088	nephron epithelium morphogenesis	biological_process	0.032604	1	5	583	51	17521	4	ENSOCUG00000001752,ENSOCUG00000012363,ENSOCUG00000016862,ENSOCUG00000005596	1	ENSOCUG00000027205	0 d vs. 1 mon
GO:0001676	long-chain fatty acid metabolic process	biological_process	0.032614	1	4	583	34	17521	3	ENSOCUG00000005959,ENSOCUG00000024977,ENSOCUG00000022477	1	ENSOCUG00000013062	0 d vs. 1 mon
GO:0002934	desmosome organization	biological_process	0.032631	1	2	583	8	17521	2	ENSOCUG00000013150,ENSOCUG00000017717	0		0 d vs. 1 mon
GO:0072111	cell proliferation involved in kidney development	biological_process	0.032672	1	2	583	8	17521	2	ENSOCUG00000016862,ENSOCUG00000001752	0		0 d vs. 1 mon
GO:0071973	bacterial-type flagellum-dependent cell motility	biological_process	0.032997	1	1	583	1	17521	1	Novel00993	0		0 d vs. 1 mon
GO:0097588	archaeal or bacterial-type flagellum-dependent cell motility	biological_process	0.032997	1	1	583	1	17521	1	Novel00993	0		0 d vs. 1 mon
GO:0035498	carnosine metabolic process	biological_process	0.033164	1	1	583	1	17521	0		1	ENSOCUG00000017017	0 d vs. 1 mon
GO:0022612	gland morphogenesis	biological_process	0.033233	1	7	583	86	17521	5	ENSOCUG00000012541,ENSOCUG00000016862,ENSOCUG00000029636,ENSOCUG00000016787,ENSOCUG00000001242	2	ENSOCUG00000004829,ENSOCUG00000005780	0 d vs. 1 mon
GO:0045604	regulation of epidermal cell differentiation	biological_process	0.033464	1	4	583	35	17521	4	ENSOCUG00000002612,ENSOCUG00000004750,ENSOCUG00000017717,ENSOCUG00000006405	0		0 d vs. 1 mon
GO:0043436	oxoacid metabolic process	biological_process	0.033485	1	29	583	585	17521	14	ENSOCUG00000017821,ENSOCUG00000009215,ENSOCUG00000010392,ENSOCUG00000024977,ENSOCUG00000005959,ENSOCUG00000005334,ENSOCUG00000006085,ENSOCUG00000002038,ENSOCUG00000004221,ENSOCUG00000022477,ENSOCUG00000016071,ENSOCUG00000000431,ENSOCUG00000004123,ENSOCUG00000011294	15	ENSOCUG00000017267,ENSOCUG00000013062,ENSOCUG00000014968,ENSOCUG00000003071,ENSOCUG00000000788,ENSOCUG00000025100,ENSOCUG00000014777,ENSOCUG00000005780,ENSOCUG00000017017,ENSOCUG00000013237,Novel00648,ENSOCUG00000009762,ENSOCUG00000008004,ENSOCUG00000011526,ENSOCUG00000003863	0 d vs. 1 mon
GO:0030155	regulation of cell adhesion	biological_process	0.033493	1	22	583	413	17521	16	ENSOCUG00000006223,ENSOCUG00000026334,ENSOCUG00000002038,ENSOCUG00000011082,ENSOCUG00000013779,ENSOCUG00000005596,ENSOCUG00000017821,ENSOCUG00000010436,ENSOCUG00000004126,ENSOCUG00000007545,ENSOCUG00000008805,ENSOCUG00000008779,ENSOCUG00000016862,ENSOCUG00000022477,ENSOCUG00000022921,ENSOCUG00000016883	6	ENSOCUG00000015957,ENSOCUG00000024073,ENSOCUG00000014777,ENSOCUG00000011141,ENSOCUG00000007470,ENSOCUG00000003863	0 d vs. 1 mon
GO:0060064	Spemann organizer formation at the anterior end of the primitive streak	biological_process	0.033541	1	1	583	1	17521	1	ENSOCUG00000014805	0		0 d vs. 1 mon
GO:0045616	regulation of keratinocyte differentiation	biological_process	0.033686	1	3	583	20	17521	3	ENSOCUG00000002612,ENSOCUG00000004750,ENSOCUG00000017717	0		0 d vs. 1 mon
GO:0042222	interleukin-1 biosynthetic process	biological_process	0.033885	1	1	583	1	17521	1	ENSOCUG00000008439	0		0 d vs. 1 mon
GO:0044849	estrous cycle	biological_process	0.033885	1	1	583	1	17521	1	ENSOCUG00000008439	0		0 d vs. 1 mon
GO:0045360	regulation of interleukin-1 biosynthetic process	biological_process	0.033885	1	1	583	1	17521	1	ENSOCUG00000008439	0		0 d vs. 1 mon
GO:0045362	positive regulation of interleukin-1 biosynthetic process	biological_process	0.033885	1	1	583	1	17521	1	ENSOCUG00000008439	0		0 d vs. 1 mon
GO:0050720	interleukin-1 beta biosynthetic process	biological_process	0.033885	1	1	583	1	17521	1	ENSOCUG00000008439	0		0 d vs. 1 mon
GO:0050722	regulation of interleukin-1 beta biosynthetic process	biological_process	0.033885	1	1	583	1	17521	1	ENSOCUG00000008439	0		0 d vs. 1 mon
GO:0050725	positive regulation of interleukin-1 beta biosynthetic process	biological_process	0.033885	1	1	583	1	17521	1	ENSOCUG00000008439	0		0 d vs. 1 mon
GO:0098758	response to interleukin-8	biological_process	0.033885	1	1	583	1	17521	1	ENSOCUG00000008439	0		0 d vs. 1 mon
GO:0098759	cellular response to interleukin-8	biological_process	0.033885	1	1	583	1	17521	1	ENSOCUG00000008439	0		0 d vs. 1 mon
GO:2000182	regulation of progesterone biosynthetic process	biological_process	0.033885	1	1	583	1	17521	1	ENSOCUG00000008439	0		0 d vs. 1 mon
GO:0016999	antibiotic metabolic process	biological_process	0.033891	1	1	583	1	17521	1	ENSOCUG00000010392	0		0 d vs. 1 mon
GO:0086013	membrane repolarization during cardiac muscle cell action potential	biological_process	0.03396	1	2	583	9	17521	1	ENSOCUG00000005007	1	ENSOCUG00000000674	0 d vs. 1 mon
GO:0051146	striated muscle cell differentiation	biological_process	0.033972	1	10	583	147	17521	7	ENSOCUG00000005107,ENSOCUG00000005596,ENSOCUG00000025956,ENSOCUG00000021468,ENSOCUG00000005146,ENSOCUG00000016132,ENSOCUG00000016862	3	ENSOCUG00000000385,ENSOCUG00000000944,ENSOCUG00000004768	0 d vs. 1 mon
GO:1902310	positive regulation of peptidyl-serine dephosphorylation	biological_process	0.034134	1	1	583	1	17521	0		1	ENSOCUG00000024073	0 d vs. 1 mon
GO:0001952	regulation of cell-matrix adhesion	biological_process	0.034255	1	6	583	69	17521	4	ENSOCUG00000005596,ENSOCUG00000011082,ENSOCUG00000016883,ENSOCUG00000022921	2	ENSOCUG00000014777,ENSOCUG00000015957	0 d vs. 1 mon
GO:0035411	catenin import into nucleus	biological_process	0.034402	1	3	583	21	17521	2	ENSOCUG00000016883,ENSOCUG00000007403	1	ENSOCUG00000016388	0 d vs. 1 mon
GO:0051447	negative regulation of meiotic cell cycle	biological_process	0.034647	1	2	583	9	17521	1	ENSOCUG00000026869	1	ENSOCUG00000002740	0 d vs. 1 mon
GO:0086005	ventricular cardiac muscle cell action potential	biological_process	0.034798	1	3	583	21	17521	3	ENSOCUG00000012518,ENSOCUG00000005007,ENSOCUG00000013150	0		0 d vs. 1 mon
GO:0061333	renal tubule morphogenesis	biological_process	0.035208	1	5	583	52	17521	4	ENSOCUG00000016862,ENSOCUG00000012363,ENSOCUG00000001752,ENSOCUG00000005596	1	ENSOCUG00000027205	0 d vs. 1 mon
GO:0044281	small molecule metabolic process	biological_process	0.035363	1	51	583	1162	17521	21	ENSOCUG00000002038,ENSOCUG00000008439,ENSOCUG00000010392,ENSOCUG00000005959,ENSOCUG00000005334,ENSOCUG00000006085,ENSOCUG00000000592,ENSOCUG00000011294,ENSOCUG00000022477,ENSOCUG00000016071,ENSOCUG00000010272,ENSOCUG00000012584,ENSOCUG00000004221,ENSOCUG00000017143,ENSOCUG00000017821,ENSOCUG00000024977,ENSOCUG00000009215,ENSOCUG00000004123,Novel01953,ENSOCUG00000021869,ENSOCUG00000000431	30	ENSOCUG00000025100,ENSOCUG00000011742,ENSOCUG00000013062,ENSOCUG00000017267,ENSOCUG00000014902,ENSOCUG00000007130,ENSOCUG00000029364,ENSOCUG00000003863,ENSOCUG00000001428,ENSOCUG00000004298,ENSOCUG00000027865,ENSOCUG00000009762,ENSOCUG00000009289,ENSOCUG00000014777,ENSOCUG00000002231,ENSOCUG00000005780,Novel02123,Novel00713,ENSOCUG00000014968,ENSOCUG00000012403,Novel00241,ENSOCUG00000003071,ENSOC…	0 d vs. 1 mon
GO:0070254	mucus secretion	biological_process	0.035519	1	2	583	9	17521	1	ENSOCUG00000005959	1	ENSOCUG00000013929	0 d vs. 1 mon
GO:0086050	membrane repolarization during bundle of His cell action potential	biological_process	0.035553	1	1	583	1	17521	0		1	ENSOCUG00000000674	0 d vs. 1 mon
GO:0086052	membrane repolarization during SA node cell action potential	biological_process	0.035553	1	1	583	1	17521	0		1	ENSOCUG00000000674	0 d vs. 1 mon
GO:0003345	proepicardium cell migration involved in pericardium morphogenesis	biological_process	0.03579	1	1	583	1	17521	1	ENSOCUG00000001599	0		0 d vs. 1 mon
GO:0043368	positive T cell selection	biological_process	0.035816	1	3	583	21	17521	2	ENSOCUG00000013779,ENSOCUG00000016862	1	ENSOCUG00000003863	0 d vs. 1 mon
GO:0043438	acetoacetic acid metabolic process	biological_process	0.036433	1	1	583	1	17521	1	ENSOCUG00000004221	0		0 d vs. 1 mon
GO:0002033	vasodilation by angiotensin involved in regulation of systemic arterial blood pressure	biological_process	0.036492	1	1	583	1	17521	1	ENSOCUG00000012363	0		0 d vs. 1 mon
GO:0007199	G-protein coupled receptor signaling pathway coupled to cGMP nucleotide second messenger	biological_process	0.036492	1	1	583	1	17521	1	ENSOCUG00000012363	0		0 d vs. 1 mon
GO:0003414	chondrocyte morphogenesis involved in endochondral bone morphogenesis	biological_process	0.036584	1	1	583	1	17521	1	ENSOCUG00000008153	0		0 d vs. 1 mon
GO:0003429	growth plate cartilage chondrocyte morphogenesis	biological_process	0.036584	1	1	583	1	17521	1	ENSOCUG00000008153	0		0 d vs. 1 mon
GO:0090171	chondrocyte morphogenesis	biological_process	0.036584	1	1	583	1	17521	1	ENSOCUG00000008153	0		0 d vs. 1 mon
GO:0002933	lipid hydroxylation	biological_process	0.03661	1	1	583	1	17521	0		1	ENSOCUG00000017744	0 d vs. 1 mon
GO:2000418	positive regulation of eosinophil migration	biological_process	0.036631	1	1	583	1	17521	0		1	ENSOCUG00000000435	0 d vs. 1 mon
GO:2000422	regulation of eosinophil chemotaxis	biological_process	0.036631	1	1	583	1	17521	0		1	ENSOCUG00000000435	0 d vs. 1 mon
GO:2000424	positive regulation of eosinophil chemotaxis	biological_process	0.036631	1	1	583	1	17521	0		1	ENSOCUG00000000435	0 d vs. 1 mon
GO:0038133	ERBB2-ERBB3 signaling pathway	biological_process	0.036635	1	1	583	1	17521	0		1	ENSOCUG00000015957	0 d vs. 1 mon
GO:0001991	regulation of systemic arterial blood pressure by circulatory renin-angiotensin	biological_process	0.036722	1	2	583	9	17521	2	ENSOCUG00000002582,ENSOCUG00000012363	0		0 d vs. 1 mon
GO:0006863	purine nucleobase transport	biological_process	0.036754	1	1	583	1	17521	1	ENSOCUG00000009796	0		0 d vs. 1 mon
GO:0043163	cell envelope organization	biological_process	0.036964	1	1	583	1	17521	1	ENSOCUG00000001114	0		0 d vs. 1 mon
GO:0097536	thymus epithelium morphogenesis	biological_process	0.037011	1	1	583	1	17521	1	ENSOCUG00000013779	0		0 d vs. 1 mon
GO:0032771	regulation of monophenol monooxygenase activity	biological_process	0.037014	1	1	583	1	17521	1	ENSOCUG00000029153	0		0 d vs. 1 mon
GO:0032773	positive regulation of monophenol monooxygenase activity	biological_process	0.037014	1	1	583	1	17521	1	ENSOCUG00000029153	0		0 d vs. 1 mon
GO:0032912	negative regulation of transforming growth factor beta2 production	biological_process	0.037014	1	1	583	1	17521	1	ENSOCUG00000029153	0		0 d vs. 1 mon
GO:0051796	negative regulation of catagen	biological_process	0.037014	1	1	583	1	17521	1	ENSOCUG00000029153	0		0 d vs. 1 mon
GO:0060901	regulation of hair cycle by canonical Wnt signaling pathway	biological_process	0.037014	1	1	583	1	17521	1	ENSOCUG00000029153	0		0 d vs. 1 mon
GO:1902908	regulation of melanosome transport	biological_process	0.037014	1	1	583	1	17521	1	ENSOCUG00000029153	0		0 d vs. 1 mon
GO:1902910	positive regulation of melanosome transport	biological_process	0.037014	1	1	583	1	17521	1	ENSOCUG00000029153	0		0 d vs. 1 mon
GO:0070950	regulation of neutrophil mediated killing of bacterium	biological_process	0.037023	1	1	583	1	17521	1	ENSOCUG00000002582	0		0 d vs. 1 mon
GO:0070951	regulation of neutrophil mediated killing of gram-negative bacterium	biological_process	0.037023	1	1	583	1	17521	1	ENSOCUG00000002582	0		0 d vs. 1 mon
GO:0070962	positive regulation of neutrophil mediated killing of bacterium	biological_process	0.037023	1	1	583	1	17521	1	ENSOCUG00000002582	0		0 d vs. 1 mon
GO:0070963	positive regulation of neutrophil mediated killing of gram-negative bacterium	biological_process	0.037023	1	1	583	1	17521	1	ENSOCUG00000002582	0		0 d vs. 1 mon
GO:0090198	negative regulation of chemokine secretion	biological_process	0.037023	1	1	583	1	17521	1	ENSOCUG00000002582	0		0 d vs. 1 mon
GO:0002528	regulation of vascular permeability involved in acute inflammatory response	biological_process	0.037029	1	1	583	1	17521	1	ENSOCUG00000005146	0		0 d vs. 1 mon
GO:0010983	positive regulation of high-density lipoprotein particle clearance	biological_process	0.037031	1	1	583	1	17521	1	ENSOCUG00000013471	0		0 d vs. 1 mon
GO:0010986	positive regulation of lipoprotein particle clearance	biological_process	0.037031	1	1	583	1	17521	1	ENSOCUG00000013471	0		0 d vs. 1 mon
GO:0010021	amylopectin biosynthetic process	biological_process	0.037031	1	1	583	1	17521	0		1	ENSOCUG00000015240	0 d vs. 1 mon
GO:2000896	amylopectin metabolic process	biological_process	0.037031	1	1	583	1	17521	0		1	ENSOCUG00000015240	0 d vs. 1 mon
GO:0002785	negative regulation of antimicrobial peptide production	biological_process	0.037034	1	1	583	1	17521	1	ENSOCUG00000008779	0		0 d vs. 1 mon
GO:0002787	negative regulation of antibacterial peptide production	biological_process	0.037034	1	1	583	1	17521	1	ENSOCUG00000008779	0		0 d vs. 1 mon
GO:0006147	guanine catabolic process	biological_process	0.037034	1	1	583	1	17521	0		1	ENSOCUG00000012403	0 d vs. 1 mon
GO:0008348	negative regulation of antimicrobial humoral response	biological_process	0.037034	1	1	583	1	17521	1	ENSOCUG00000008779	0		0 d vs. 1 mon
GO:0010848	regulation of chromatin disassembly	biological_process	0.037034	1	1	583	1	17521	0		1	ENSOCUG00000014777	0 d vs. 1 mon
GO:0014858	positive regulation of skeletal muscle cell proliferation	biological_process	0.037034	1	1	583	1	17521	1	ENSOCUG00000016862	0		0 d vs. 1 mon
GO:0020012	evasion or tolerance of host immune response	biological_process	0.037034	1	1	583	1	17521	1	Novel00083	0		0 d vs. 1 mon
GO:0030682	evasion or tolerance of host defense response	biological_process	0.037034	1	1	583	1	17521	1	Novel00083	0		0 d vs. 1 mon
GO:0030683	evasion or tolerance by virus of host immune response	biological_process	0.037034	1	1	583	1	17521	1	Novel00083	0		0 d vs. 1 mon
GO:0035442	dipeptide transmembrane transport	biological_process	0.037034	1	1	583	1	17521	0		1	ENSOCUG00000011742	0 d vs. 1 mon
GO:0042938	dipeptide transport	biological_process	0.037034	1	1	583	1	17521	0		1	ENSOCUG00000011742	0 d vs. 1 mon
GO:0050690	regulation of defense response to virus by virus	biological_process	0.037034	1	1	583	1	17521	1	Novel00083	0		0 d vs. 1 mon
GO:0051805	evasion or tolerance of immune response of other organism involved in symbiotic interaction	biological_process	0.037034	1	1	583	1	17521	1	Novel00083	0		0 d vs. 1 mon
GO:0051807	evasion or tolerance of defense response of other organism involved in symbiotic interaction	biological_process	0.037034	1	1	583	1	17521	1	Novel00083	0		0 d vs. 1 mon
GO:0051886	negative regulation of anagen	biological_process	0.037034	1	1	583	1	17521	1	ENSOCUG00000016883	0		0 d vs. 1 mon
GO:0060738	epithelial-mesenchymal signaling involved in prostate gland development	biological_process	0.037034	1	1	583	1	17521	1	ENSOCUG00000016862	0		0 d vs. 1 mon
GO:0060781	mesenchymal cell proliferation involved in prostate gland development	biological_process	0.037034	1	1	583	1	17521	1	ENSOCUG00000016862	0		0 d vs. 1 mon
GO:0060782	regulation of mesenchymal cell proliferation involved in prostate gland development	biological_process	0.037034	1	1	583	1	17521	1	ENSOCUG00000016862	0		0 d vs. 1 mon
GO:0060783	mesenchymal smoothened signaling pathway involved in prostate gland development	biological_process	0.037034	1	1	583	1	17521	1	ENSOCUG00000016862	0		0 d vs. 1 mon
GO:0061189	positive regulation of sclerotome development	biological_process	0.037034	1	1	583	1	17521	1	ENSOCUG00000016862	0		0 d vs. 1 mon
GO:0061190	regulation of sclerotome development	biological_process	0.037034	1	1	583	1	17521	1	ENSOCUG00000016862	0		0 d vs. 1 mon
GO:0072195	kidney smooth muscle cell differentiation	biological_process	0.037034	1	1	583	1	17521	1	ENSOCUG00000016862	0		0 d vs. 1 mon
GO:0090088	regulation of oligopeptide transport	biological_process	0.037034	1	1	583	1	17521	0		1	ENSOCUG00000011742	0 d vs. 1 mon
GO:0090089	regulation of dipeptide transport	biological_process	0.037034	1	1	583	1	17521	0		1	ENSOCUG00000011742	0 d vs. 1 mon
GO:0090291	negative regulation of osteoclast proliferation	biological_process	0.037034	1	1	583	1	17521	1	ENSOCUG00000005596	0		0 d vs. 1 mon
GO:0097273	creatinine homeostasis	biological_process	0.037034	1	1	583	1	17521	1	ENSOCUG00000025542	0		0 d vs. 1 mon
GO:0097274	urea homeostasis	biological_process	0.037034	1	1	583	1	17521	1	ENSOCUG00000025542	0		0 d vs. 1 mon
GO:0097275	cellular ammonia homeostasis	biological_process	0.037034	1	1	583	1	17521	1	ENSOCUG00000025542	0		0 d vs. 1 mon
GO:0097276	cellular creatinine homeostasis	biological_process	0.037034	1	1	583	1	17521	1	ENSOCUG00000025542	0		0 d vs. 1 mon
GO:0097277	cellular urea homeostasis	biological_process	0.037034	1	1	583	1	17521	1	ENSOCUG00000025542	0		0 d vs. 1 mon
GO:1900154	regulation of bone trabecula formation	biological_process	0.037034	1	1	583	1	17521	1	ENSOCUG00000005596	0		0 d vs. 1 mon
GO:1900155	negative regulation of bone trabecula formation	biological_process	0.037034	1	1	583	1	17521	1	ENSOCUG00000005596	0		0 d vs. 1 mon
GO:1901074	regulation of engulfment of apoptotic cell	biological_process	0.037034	1	1	583	1	17521	1	ENSOCUG00000022477	0		0 d vs. 1 mon
GO:1901204	regulation of adrenergic receptor signaling pathway involved in heart process	biological_process	0.037034	1	1	583	1	17521	0		1	ENSOCUG00000014718	0 d vs. 1 mon
GO:1901206	positive regulation of adrenergic receptor signaling pathway involved in heart process	biological_process	0.037034	1	1	583	1	17521	0		1	ENSOCUG00000014718	0 d vs. 1 mon
GO:2000061	regulation of ureter smooth muscle cell differentiation	biological_process	0.037034	1	1	583	1	17521	1	ENSOCUG00000016862	0		0 d vs. 1 mon
GO:2000062	negative regulation of ureter smooth muscle cell differentiation	biological_process	0.037034	1	1	583	1	17521	1	ENSOCUG00000016862	0		0 d vs. 1 mon
GO:2000063	positive regulation of ureter smooth muscle cell differentiation	biological_process	0.037034	1	1	583	1	17521	1	ENSOCUG00000016862	0		0 d vs. 1 mon
GO:2000356	regulation of kidney smooth muscle cell differentiation	biological_process	0.037034	1	1	583	1	17521	1	ENSOCUG00000016862	0		0 d vs. 1 mon
GO:2000357	negative regulation of kidney smooth muscle cell differentiation	biological_process	0.037034	1	1	583	1	17521	1	ENSOCUG00000016862	0		0 d vs. 1 mon
GO:2000358	positive regulation of kidney smooth muscle cell differentiation	biological_process	0.037034	1	1	583	1	17521	1	ENSOCUG00000016862	0		0 d vs. 1 mon
GO:2000683	regulation of cellular response to X-ray	biological_process	0.037034	1	1	583	1	17521	1	ENSOCUG00000017821	0		0 d vs. 1 mon
GO:2000878	positive regulation of oligopeptide transport	biological_process	0.037034	1	1	583	1	17521	0		1	ENSOCUG00000011742	0 d vs. 1 mon
GO:2000880	positive regulation of dipeptide transport	biological_process	0.037034	1	1	583	1	17521	0		1	ENSOCUG00000011742	0 d vs. 1 mon
GO:2001148	regulation of dipeptide transmembrane transport	biological_process	0.037034	1	1	583	1	17521	0		1	ENSOCUG00000011742	0 d vs. 1 mon
GO:2001150	positive regulation of dipeptide transmembrane transport	biological_process	0.037034	1	1	583	1	17521	0		1	ENSOCUG00000011742	0 d vs. 1 mon
GO:2001203	positive regulation of transforming growth factor-beta secretion	biological_process	0.037034	1	1	583	1	17521	1	ENSOCUG00000016883	0		0 d vs. 1 mon
GO:2001287	negative regulation of caveolin-mediated endocytosis	biological_process	0.037034	1	1	583	1	17521	1	ENSOCUG00000004691	0		0 d vs. 1 mon
GO:0006590	thyroid hormone generation	biological_process	0.037156	1	2	583	9	17521	1	ENSOCUG00000017821	1	ENSOCUG00000005780	0 d vs. 1 mon
GO:0000904	cell morphogenesis involved in differentiation	biological_process	0.037208	1	25	583	485	17521	17	ENSOCUG00000005634,ENSOCUG00000011179,ENSOCUG00000008812,ENSOCUG00000004750,ENSOCUG00000010436,ENSOCUG00000005596,ENSOCUG00000017821,ENSOCUG00000007757,ENSOCUG00000011082,ENSOCUG00000016862,ENSOCUG00000011289,ENSOCUG00000001599,ENSOCUG00000014805,ENSOCUG00000009365,ENSOCUG00000014744,ENSOCUG00000007403,ENSOCUG00000008153	8	ENSOCUG00000005780,ENSOCUG00000015957,ENSOCUG00000002231,ENSOCUG00000011141,ENSOCUG00000011386,ENSOCUG00000027205,ENSOCUG00000022531,ENSOCUG00000015301	0 d vs. 1 mon
GO:0010837	regulation of keratinocyte proliferation	biological_process	0.037229	1	3	583	21	17521	2	ENSOCUG00000029153,ENSOCUG00000006405	1	ENSOCUG00000006343	0 d vs. 1 mon
GO:0042635	positive regulation of hair cycle	biological_process	0.037392	1	2	583	9	17521	2	ENSOCUG00000013779,ENSOCUG00000029569	0		0 d vs. 1 mon
GO:0051798	positive regulation of hair follicle development	biological_process	0.037392	1	2	583	9	17521	2	ENSOCUG00000029569,ENSOCUG00000013779	0		0 d vs. 1 mon
GO:0001976	neurological system process involved in regulation of systemic arterial blood pressure	biological_process	0.037567	1	2	583	9	17521	1	ENSOCUG00000012363	1	ENSOCUG00000002740	0 d vs. 1 mon
GO:0072074	kidney mesenchyme development	biological_process	0.037573	1	2	583	9	17521	1	ENSOCUG00000016862	1	ENSOCUG00000027205	0 d vs. 1 mon
GO:0060174	limb bud formation	biological_process	0.037624	1	2	583	9	17521	2	ENSOCUG00000016862,ENSOCUG00000014805	0		0 d vs. 1 mon
GO:0043173	nucleotide salvage	biological_process	0.037853	1	2	583	9	17521	0		2	ENSOCUG00000014902,ENSOCUG00000016424	0 d vs. 1 mon
GO:0038166	angiotensin-activated signaling pathway	biological_process	0.037893	1	2	583	9	17521	1	ENSOCUG00000012363	1	ENSOCUG00000011742	0 d vs. 1 mon
GO:0000038	very long-chain fatty acid metabolic process	biological_process	0.038014	1	3	583	22	17521	3	ENSOCUG00000016071,ENSOCUG00000005334,ENSOCUG00000024977	0		0 d vs. 1 mon
GO:0010659	cardiac muscle cell apoptotic process	biological_process	0.038049	1	2	583	9	17521	0		2	ENSOCUG00000010013,ENSOCUG00000002740	0 d vs. 1 mon
GO:0043383	negative T cell selection	biological_process	0.038292	1	2	583	9	17521	1	ENSOCUG00000016862	1	ENSOCUG00000003863	0 d vs. 1 mon
GO:0035413	positive regulation of catenin import into nucleus	biological_process	0.038626	1	2	583	9	17521	1	ENSOCUG00000007403	1	ENSOCUG00000016388	0 d vs. 1 mon
GO:0072224	metanephric glomerulus development	biological_process	0.03881	1	2	583	9	17521	1	ENSOCUG00000012363	1	ENSOCUG00000011141	0 d vs. 1 mon
GO:0072574	hepatocyte proliferation	biological_process	0.038929	1	2	583	9	17521	1	ENSOCUG00000029636	1	ENSOCUG00000005780	0 d vs. 1 mon
GO:0072575	epithelial cell proliferation involved in liver morphogenesis	biological_process	0.038929	1	2	583	9	17521	1	ENSOCUG00000029636	1	ENSOCUG00000005780	0 d vs. 1 mon
GO:0098661	inorganic anion transmembrane transport	biological_process	0.039179	1	6	583	70	17521	2	ENSOCUG00000010358,ENSOCUG00000004499	4	ENSOCUG00000021988,ENSOCUG00000011147,ENSOCUG00000022531,ENSOCUG00000000222	0 d vs. 1 mon
GO:0032928	regulation of superoxide anion generation	biological_process	0.039491	1	2	583	9	17521	1	ENSOCUG00000002582	1	ENSOCUG00000011386	0 d vs. 1 mon
GO:0060736	prostate gland growth	biological_process	0.039539	1	2	583	9	17521	1	ENSOCUG00000016862	1	ENSOCUG00000004829	0 d vs. 1 mon
GO:0033630	positive regulation of cell adhesion mediated by integrin	biological_process	0.040063	1	2	583	9	17521	1	ENSOCUG00000016883	1	ENSOCUG00000011141	0 d vs. 1 mon
GO:0030497	fatty acid elongation	biological_process	0.04053	1	2	583	10	17521	2	ENSOCUG00000005334,ENSOCUG00000016071	0		0 d vs. 1 mon
GO:0042761	very long-chain fatty acid biosynthetic process	biological_process	0.04053	1	2	583	10	17521	2	ENSOCUG00000016071,ENSOCUG00000005334	0		0 d vs. 1 mon
GO:0051148	negative regulation of muscle cell differentiation	biological_process	0.040679	1	4	583	39	17521	3	ENSOCUG00000016277,ENSOCUG00000016862,ENSOCUG00000012541	1	ENSOCUG00000000944	0 d vs. 1 mon
GO:0006937	regulation of muscle contraction	biological_process	0.040874	1	7	583	93	17521	3	ENSOCUG00000013150,ENSOCUG00000005007,ENSOCUG00000012518	4	ENSOCUG00000023857,ENSOCUG00000000674,ENSOCUG00000017328,ENSOCUG00000015301	0 d vs. 1 mon
GO:0090185	negative regulation of kidney development	biological_process	0.040881	1	2	583	9	17521	2	ENSOCUG00000005596,ENSOCUG00000016862	0		0 d vs. 1 mon
GO:0014850	response to muscle activity	biological_process	0.040938	1	2	583	9	17521	0		2	ENSOCUG00000004942,ENSOCUG00000010635	0 d vs. 1 mon
GO:0043388	positive regulation of DNA binding	biological_process	0.040986	1	3	583	23	17521	2	ENSOCUG00000016101,ENSOCUG00000017821	1	ENSOCUG00000016388	0 d vs. 1 mon
GO:0098911	regulation of ventricular cardiac muscle cell action potential	biological_process	0.041202	1	2	583	9	17521	2	ENSOCUG00000012518,ENSOCUG00000013150	0		0 d vs. 1 mon
GO:0044057	regulation of system process	biological_process	0.041445	1	14	583	243	17521	8	ENSOCUG00000005107,ENSOCUG00000010829,ENSOCUG00000005007,ENSOCUG00000013150,ENSOCUG00000010272,ENSOCUG00000012518,ENSOCUG00000012363,ENSOCUG00000002582	6	ENSOCUG00000010013,ENSOCUG00000023857,ENSOCUG00000015301,ENSOCUG00000017328,ENSOCUG00000000674,ENSOCUG00000014718	0 d vs. 1 mon
GO:0032233	positive regulation of actin filament bundle assembly	biological_process	0.0417	1	4	583	38	17521	1	ENSOCUG00000011082	3	ENSOCUG00000010039,ENSOCUG00000010538,ENSOCUG00000015957	0 d vs. 1 mon
GO:0048598	embryonic morphogenesis	biological_process	0.041729	1	22	583	425	17521	15	ENSOCUG00000016101,ENSOCUG00000001599,ENSOCUG00000005315,ENSOCUG00000016862,ENSOCUG00000001752,ENSOCUG00000010834,ENSOCUG00000026851,ENSOCUG00000015371,ENSOCUG00000014805,ENSOCUG00000009365,ENSOCUG00000007069,ENSOCUG00000005596,ENSOCUG00000007757,ENSOCUG00000004750,ENSOCUG00000010436	7	ENSOCUG00000005780,ENSOCUG00000005489,ENSOCUG00000022531,ENSOCUG00000011141,ENSOCUG00000015386,ENSOCUG00000027205,ENSOCUG00000007470	0 d vs. 1 mon
GO:0009798	axis specification	biological_process	0.041867	1	5	583	56	17521	3	ENSOCUG00000014805,ENSOCUG00000016862,ENSOCUG00000001752	2	ENSOCUG00000016388,ENSOCUG00000027205	0 d vs. 1 mon
GO:0042692	muscle cell differentiation	biological_process	0.041908	1	13	583	218	17521	9	ENSOCUG00000005107,ENSOCUG00000005596,ENSOCUG00000016277,ENSOCUG00000021468,ENSOCUG00000005146,ENSOCUG00000025956,ENSOCUG00000016132,ENSOCUG00000016862,ENSOCUG00000012541	4	ENSOCUG00000000385,ENSOCUG00000012444,ENSOCUG00000000944,ENSOCUG00000004768	0 d vs. 1 mon
GO:0006082	organic acid metabolic process	biological_process	0.042016	1	29	583	597	17521	14	ENSOCUG00000004123,ENSOCUG00000011294,ENSOCUG00000016071,ENSOCUG00000000431,ENSOCUG00000022477,ENSOCUG00000002038,ENSOCUG00000004221,ENSOCUG00000005334,ENSOCUG00000006085,ENSOCUG00000017821,ENSOCUG00000009215,ENSOCUG00000010392,ENSOCUG00000024977,ENSOCUG00000005959	15	ENSOCUG00000008004,ENSOCUG00000011526,ENSOCUG00000003863,ENSOCUG00000009762,ENSOCUG00000013237,ENSOCUG00000017017,Novel00648,ENSOCUG00000005780,ENSOCUG00000025100,ENSOCUG00000014777,ENSOCUG00000003071,ENSOCUG00000000788,ENSOCUG00000017267,ENSOCUG00000013062,ENSOCUG00000014968	0 d vs. 1 mon
GO:0030334	regulation of cell migration	biological_process	0.042434	1	24	583	472	17521	15	ENSOCUG00000016862,ENSOCUG00000007358,ENSOCUG00000011781,ENSOCUG00000016101,ENSOCUG00000008086,ENSOCUG00000022921,ENSOCUG00000005634,ENSOCUG00000002582,ENSOCUG00000022315,ENSOCUG00000026334,ENSOCUG00000010436,ENSOCUG00000002745,ENSOCUG00000017821,ENSOCUG00000010392,ENSOCUG00000011082	9	ENSOCUG00000002562,ENSOCUG00000003863,ENSOCUG00000017764,ENSOCUG00000000435,ENSOCUG00000014777,ENSOCUG00000015957,ENSOCUG00000010538,ENSOCUG00000016388,ENSOCUG00000011141	0 d vs. 1 mon
GO:0010804	negative regulation of tumor necrosis factor-mediated signaling pathway	biological_process	0.042602	1	2	583	10	17521	1	ENSOCUG00000002582	1	ENSOCUG00000010013	0 d vs. 1 mon
GO:0015850	organic hydroxy compound transport	biological_process	0.042698	1	8	583	114	17521	5	ENSOCUG00000003640,ENSOCUG00000016862,ENSOCUG00000013471,ENSOCUG00000009796,ENSOCUG00000017926	3	ENSOCUG00000014718,ENSOCUG00000016388,ENSOCUG00000027310	0 d vs. 1 mon
GO:0097066	response to thyroid hormone	biological_process	0.042995	1	2	583	10	17521	0		2	ENSOCUG00000006343,ENSOCUG00000005780	0 d vs. 1 mon
GO:0033014	tetrapyrrole biosynthetic process	biological_process	0.04314	1	3	583	23	17521	1	ENSOCUG00000013603	2	Novel01148,Novel00295	0 d vs. 1 mon
GO:0050954	sensory perception of mechanical stimulus	biological_process	0.043147	1	8	583	111	17521	5	ENSOCUG00000016497,ENSOCUG00000012042,ENSOCUG00000022315,ENSOCUG00000005315,ENSOCUG00000026851	3	ENSOCUG00000022531,ENSOCUG00000024559,ENSOCUG00000005780	0 d vs. 1 mon
GO:0007173	epidermal growth factor receptor signaling pathway	biological_process	0.043531	1	5	583	55	17521	4	ENSOCUG00000016101,ENSOCUG00000016277,ENSOCUG00000029636,ENSOCUG00000003822	1	ENSOCUG00000016388	0 d vs. 1 mon
GO:0044262	cellular carbohydrate metabolic process	biological_process	0.043778	1	10	583	156	17521	1	ENSOCUG00000017143	9	ENSOCUG00000003384,ENSOCUG00000024271,ENSOCUG00000013618,Novel00240,ENSOCUG00000015051,ENSOCUG00000000015,ENSOCUG00000001716,ENSOCUG00000017267,ENSOCUG00000015800	0 d vs. 1 mon
GO:0006521	regulation of cellular amino acid metabolic process	biological_process	0.043836	1	2	583	10	17521	1	ENSOCUG00000017821	1	ENSOCUG00000005780	0 d vs. 1 mon
GO:0007498	mesoderm development	biological_process	0.043949	1	6	583	74	17521	5	ENSOCUG00000014805,ENSOCUG00000016862,ENSOCUG00000010436,ENSOCUG00000026869,ENSOCUG00000007757	1	ENSOCUG00000027205	0 d vs. 1 mon
GO:0046621	negative regulation of organ growth	biological_process	0.044172	1	2	583	10	17521	2	ENSOCUG00000003640,ENSOCUG00000003581	0		0 d vs. 1 mon
GO:0035025	positive regulation of Rho protein signal transduction	biological_process	0.044561	1	2	583	10	17521	1	ENSOCUG00000002582	1	ENSOCUG00000006570	0 d vs. 1 mon
GO:0032438	melanosome organization	biological_process	0.044591	1	2	583	10	17521	2	ENSOCUG00000000999,ENSOCUG00000004221	0		0 d vs. 1 mon
GO:0060019	radial glial cell differentiation	biological_process	0.045068	1	2	583	10	17521	1	ENSOCUG00000010436	1	ENSOCUG00000025476	0 d vs. 1 mon
GO:0003337	mesenchymal to epithelial transition involved in metanephros morphogenesis	biological_process	0.045178	1	2	583	10	17521	1	ENSOCUG00000005596	1	ENSOCUG00000027205	0 d vs. 1 mon
GO:0008015	blood circulation	biological_process	0.045249	1	13	583	223	17521	8	ENSOCUG00000012363,ENSOCUG00000002582,ENSOCUG00000012518,ENSOCUG00000005146,ENSOCUG00000005007,ENSOCUG00000013150,ENSOCUG00000005107,ENSOCUG00000010829	5	ENSOCUG00000000674,ENSOCUG00000014718,ENSOCUG00000015301,ENSOCUG00000023857,ENSOCUG00000002740	0 d vs. 1 mon
GO:0010043	response to zinc ion	biological_process	0.045339	1	2	583	11	17521	2	ENSOCUG00000021209,ENSOCUG00000021126	0		0 d vs. 1 mon
GO:0071435	potassium ion export	biological_process	0.045568	1	2	583	11	17521	1	ENSOCUG00000005007	1	ENSOCUG00000000674	0 d vs. 1 mon
GO:0021978	telencephalon regionalization	biological_process	0.045577	1	2	583	10	17521	2	ENSOCUG00000007757,ENSOCUG00000016862	0		0 d vs. 1 mon
GO:0009219	pyrimidine deoxyribonucleotide metabolic process	biological_process	0.045618	1	2	583	11	17521	0		2	Novel00713,Novel00241	0 d vs. 1 mon
GO:0021534	cell proliferation in hindbrain	biological_process	0.045792	1	2	583	10	17521	1	ENSOCUG00000016862	1	ENSOCUG00000016388	0 d vs. 1 mon
GO:0021924	cell proliferation in external granule layer	biological_process	0.045792	1	2	583	10	17521	1	ENSOCUG00000016862	1	ENSOCUG00000016388	0 d vs. 1 mon
GO:0021930	cerebellar granule cell precursor proliferation	biological_process	0.045792	1	2	583	10	17521	1	ENSOCUG00000016862	1	ENSOCUG00000016388	0 d vs. 1 mon
GO:0042306	regulation of protein import into nucleus	biological_process	0.045828	1	8	583	115	17521	6	ENSOCUG00000016883,ENSOCUG00000007403,ENSOCUG00000005596,ENSOCUG00000016048,ENSOCUG00000016862,ENSOCUG00000008805	2	ENSOCUG00000010013,ENSOCUG00000016388	0 d vs. 1 mon
GO:0000052	citrulline metabolic process	biological_process	0.046403	1	2	583	10	17521	1	ENSOCUG00000009215	1	ENSOCUG00000014777	0 d vs. 1 mon
GO:0010658	striated muscle cell apoptotic process	biological_process	0.046816	1	2	583	10	17521	0		2	ENSOCUG00000002740,ENSOCUG00000010013	0 d vs. 1 mon
GO:0034331	cell junction maintenance	biological_process	0.047128	1	2	583	10	17521	2	ENSOCUG00000002582,ENSOCUG00000022921	0		0 d vs. 1 mon
GO:0009950	dorsal/ventral axis specification	biological_process	0.047784	1	2	583	10	17521	1	ENSOCUG00000014805	1	ENSOCUG00000016388	0 d vs. 1 mon
GO:0072576	liver morphogenesis	biological_process	0.047833	1	2	583	10	17521	1	ENSOCUG00000029636	1	ENSOCUG00000005780	0 d vs. 1 mon
GO:0072189	ureter development	biological_process	0.047888	1	2	583	10	17521	1	ENSOCUG00000016862	1	ENSOCUG00000011141	0 d vs. 1 mon
GO:0001990	regulation of systemic arterial blood pressure by hormone	biological_process	0.048175	1	3	583	24	17521	2	ENSOCUG00000012363,ENSOCUG00000002582	1	ENSOCUG00000002740	0 d vs. 1 mon
GO:0030091	protein repair	biological_process	0.049165	1	1	583	2	17521	0		1	ENSOCUG00000000887	0 d vs. 1 mon
GO:1904589	regulation of protein import	biological_process	0.049333	1	8	583	117	17521	6	ENSOCUG00000007403,ENSOCUG00000005596,ENSOCUG00000016048,ENSOCUG00000016883,ENSOCUG00000008805,ENSOCUG00000016862	2	ENSOCUG00000010013,ENSOCUG00000016388	0 d vs. 1 mon
GO:1902476	chloride transmembrane transport	biological_process	0.049539	1	5	583	56	17521	2	ENSOCUG00000010358,ENSOCUG00000004499	3	ENSOCUG00000022531,ENSOCUG00000000222,ENSOCUG00000011147	0 d vs. 1 mon
GO:0003013	circulatory system process	biological_process	0.0497	1	13	583	226	17521	8	ENSOCUG00000005107,ENSOCUG00000010829,ENSOCUG00000005146,ENSOCUG00000005007,ENSOCUG00000013150,ENSOCUG00000012518,ENSOCUG00000002582,ENSOCUG00000012363	5	ENSOCUG00000002740,ENSOCUG00000023857,ENSOCUG00000015301,ENSOCUG00000014718,ENSOCUG00000000674	0 d vs. 1 mon
GO:0019748	secondary metabolic process	biological_process	0.049796	1	3	583	24	17521	2	ENSOCUG00000004221,ENSOCUG00000029153	1	ENSOCUG00000017744	0 d vs. 1 mon
GO:0008544	epidermis development	biological_process	1.1719e-08	3.0634e-05	23	571	178	17521	23	ENSOCUG00000012541,Novel00345,ENSOCUG00000025593,ENSOCUG00000013779,ENSOCUG00000002710,ENSOCUG00000014744,ENSOCUG00000008779,ENSOCUG00000029153,Novel00277,ENSOCUG00000007757,ENSOCUG00000029569,ENSOCUG00000017926,ENSOCUG00000014548,ENSOCUG00000017717,ENSOCUG00000006405,ENSOCUG00000029078,Novel00347,ENSOCUG00000002305,ENSOCUG00000029234,ENSOCUG00000008992,ENSOCUG00000007342,ENSOCUG00000029348,ENSOC…	0		0 d vs. 6 mon
GO:0043588	skin development	biological_process	2.4331e-08	4.9471e-05	21	571	157	17521	21	ENSOCUG00000029234,ENSOCUG00000006405,ENSOCUG00000011836,ENSOCUG00000029348,ENSOCUG00000009365,ENSOCUG00000007342,ENSOCUG00000006280,ENSOCUG00000008992,ENSOCUG00000029663,ENSOCUG00000010358,ENSOCUG00000002710,ENSOCUG00000014744,ENSOCUG00000029153,ENSOCUG00000012541,ENSOCUG00000025593,ENSOCUG00000013779,ENSOCUG00000017717,ENSOCUG00000015830,ENSOCUG00000007757,ENSOCUG00000029569,ENSOCUG00000017926	0		0 d vs. 6 mon
GO:0009888	tissue development	biological_process	4.1645e-08	7.3291e-05	73	571	1205	17521	54	ENSOCUG00000001242,ENSOCUG00000010436,ENSOCUG00000029569,ENSOCUG00000017926,ENSOCUG00000008439,ENSOCUG00000012363,ENSOCUG00000008992,ENSOCUG00000002481,ENSOCUG00000007342,ENSOCUG00000029348,ENSOCUG00000022477,ENSOCUG00000015634,ENSOCUG00000010458,ENSOCUG00000029078,ENSOCUG00000029234,ENSOCUG00000014548,ENSOCUG00000017717,ENSOCUG00000016787,ENSOCUG00000013779,ENSOCUG00000002710,ENSOCUG00000014744,…	19	ENSOCUG00000003142,ENSOCUG00000002964,ENSOCUG00000007130,ENSOCUG00000001985,ENSOCUG00000006590,ENSOCUG00000024010,ENSOCUG00000001106,ENSOCUG00000007470,ENSOCUG00000002197,ENSOCUG00000012557,ENSOCUG00000002759,ENSOCUG00000027936,ENSOCUG00000016280,ENSOCUG00000004829,ENSOCUG00000017096,ENSOCUG00000026148,ENSOCUG00000009680,ENSOCUG00000005780,ENSOCUG00000001952	0 d vs. 6 mon
GO:0031424	keratinization	biological_process	2.1791e-07	0.00026584	6	571	10	17521	6	ENSOCUG00000002710,ENSOCUG00000029348,ENSOCUG00000029153,ENSOCUG00000029569,ENSOCUG00000006405,ENSOCUG00000017926	0		0 d vs. 6 mon
GO:0060429	epithelium development	biological_process	4.9869e-07	0.00050697	50	571	745	17521	41	ENSOCUG00000007833,ENSOCUG00000017717,ENSOCUG00000016787,ENSOCUG00000012177,ENSOCUG00000010834,ENSOCUG00000014548,ENSOCUG00000002710,ENSOCUG00000014744,ENSOCUG00000008812,Novel00345,ENSOCUG00000025593,ENSOCUG00000013779,ENSOCUG00000009365,ENSOCUG00000005634,ENSOCUG00000029244,ENSOCUG00000002305,ENSOCUG00000016173,ENSOCUG00000022921,ENSOCUG00000017821,Novel00277,ENSOCUG00000007757,ENSOCUG000000295…	9	ENSOCUG00000001952,ENSOCUG00000002759,ENSOCUG00000004829,ENSOCUG00000003142,ENSOCUG00000027936,ENSOCUG00000016280,ENSOCUG00000006590,ENSOCUG00000001985,ENSOCUG00000001106	0 d vs. 6 mon
GO:0030216	keratinocyte differentiation	biological_process	1.2148e-06	0.00117	12	571	68	17521	12	ENSOCUG00000029348,ENSOCUG00000009365,ENSOCUG00000017717,ENSOCUG00000007342,ENSOCUG00000029569,ENSOCUG00000017926,ENSOCUG00000002710,ENSOCUG00000014744,ENSOCUG00000029153,ENSOCUG00000006405,ENSOCUG00000013779,ENSOCUG00000025593	0		0 d vs. 6 mon
GO:0045109	intermediate filament organization	biological_process	6.4581e-06	0.0059089	6	571	16	17521	6	ENSOCUG00000029234,ENSOCUG00000021242,ENSOCUG00000029348,ENSOCUG00000029244,ENSOCUG00000029569,ENSOCUG00000008992	0		0 d vs. 6 mon
GO:0019748	secondary metabolic process	biological_process	6.8033e-06	0.0059283	7	571	24	17521	4	ENSOCUG00000013315,ENSOCUG00000004221,ENSOCUG00000013038,ENSOCUG00000029153	3	ENSOCUG00000005177,ENSOCUG00000001952,ENSOCUG00000017744	0 d vs. 6 mon
GO:0017144	drug metabolic process	biological_process	7.375e-06	0.0061343	5	571	10	17521	1	ENSOCUG00000010392	4	ENSOCUG00000017744,ENSOCUG00000014718,ENSOCUG00000013971,ENSOCUG00000005177	0 d vs. 6 mon
GO:0043455	regulation of secondary metabolic process	biological_process	1.2865e-05	0.010235	4	571	6	17521	3	ENSOCUG00000029153,ENSOCUG00000013038,ENSOCUG00000004221	1	ENSOCUG00000001952	0 d vs. 6 mon
GO:0061436	establishment of skin barrier	biological_process	1.385e-05	0.01056	6	571	18	17521	6	ENSOCUG00000006405,ENSOCUG00000010358,ENSOCUG00000017926,ENSOCUG00000029663,ENSOCUG00000011836,ENSOCUG00000017717	0		0 d vs. 6 mon
GO:0045104	intermediate filament cytoskeleton organization	biological_process	1.7361e-05	0.012708	7	571	27	17521	6	ENSOCUG00000008992,ENSOCUG00000029569,ENSOCUG00000029244,ENSOCUG00000021242,ENSOCUG00000029348,ENSOCUG00000029234	1	ENSOCUG00000003341	0 d vs. 6 mon
GO:0033561	regulation of water loss via skin	biological_process	1.9901e-05	0.014007	6	571	19	17521	6	ENSOCUG00000017717,ENSOCUG00000011836,ENSOCUG00000017926,ENSOCUG00000010358,ENSOCUG00000029663,ENSOCUG00000006405	0		0 d vs. 6 mon
GO:0045103	intermediate filament-based process	biological_process	2.2632e-05	0.014281	7	571	28	17521	6	ENSOCUG00000029244,ENSOCUG00000029569,ENSOCUG00000008992,ENSOCUG00000029234,ENSOCUG00000021242,ENSOCUG00000029348	1	ENSOCUG00000003341	0 d vs. 6 mon
GO:0009913	epidermal cell differentiation	biological_process	3.1995e-05	0.018296	13	571	107	17521	13	ENSOCUG00000002710,ENSOCUG00000029153,ENSOCUG00000014744,ENSOCUG00000008779,ENSOCUG00000006405,ENSOCUG00000025593,ENSOCUG00000013779,ENSOCUG00000029348,ENSOCUG00000017717,ENSOCUG00000009365,ENSOCUG00000007342,ENSOCUG00000029569,ENSOCUG00000017926	0		0 d vs. 6 mon
GO:0048021	regulation of melanin biosynthetic process	biological_process	0.0002907	0.12666	3	571	5	17521	3	ENSOCUG00000013038,ENSOCUG00000004221,ENSOCUG00000029153	0		0 d vs. 6 mon
GO:1900376	regulation of secondary metabolite biosynthetic process	biological_process	0.0002907	0.12666	3	571	5	17521	3	ENSOCUG00000029153,ENSOCUG00000004221,ENSOCUG00000013038	0		0 d vs. 6 mon
GO:0042438	melanin biosynthetic process	biological_process	0.00038211	0.15605	4	571	12	17521	4	ENSOCUG00000029153,ENSOCUG00000004221,ENSOCUG00000013315,ENSOCUG00000013038	0		0 d vs. 6 mon
GO:0007156	homophilic cell adhesion via plasma membrane adhesion molecules	biological_process	0.00040498	0.1611	10	571	89	17521	9	ENSOCUG00000012518,ENSOCUG00000010458,ENSOCUG00000006498,ENSOCUG00000007342,ENSOCUG00000029153,ENSOCUG00000012534,ENSOCUG00000029143,ENSOCUG00000002356,ENSOCUG00000008805	1	ENSOCUG00000013774	0 d vs. 6 mon
GO:0042303	molting cycle	biological_process	0.00048289	0.18409	9	571	73	17521	9	ENSOCUG00000012541,ENSOCUG00000013779,ENSOCUG00000029234,ENSOCUG00000029153,ENSOCUG00000007757,ENSOCUG00000008992,ENSOCUG00000029569,ENSOCUG00000007342,ENSOCUG00000029244	0		0 d vs. 6 mon
GO:0042633	hair cycle	biological_process	0.00048289	0.18409	9	571	73	17521	9	ENSOCUG00000029234,ENSOCUG00000029153,ENSOCUG00000013779,ENSOCUG00000012541,ENSOCUG00000029244,ENSOCUG00000008992,ENSOCUG00000007757,ENSOCUG00000029569,ENSOCUG00000007342	0		0 d vs. 6 mon
GO:0044550	secondary metabolite biosynthetic process	biological_process	0.0005358	0.19721	4	571	13	17521	4	ENSOCUG00000013038,ENSOCUG00000013315,ENSOCUG00000004221,ENSOCUG00000029153	0		0 d vs. 6 mon
GO:0006582	melanin metabolic process	biological_process	0.00054902	0.19721	4	571	13	17521	4	ENSOCUG00000029153,ENSOCUG00000013038,ENSOCUG00000004221,ENSOCUG00000013315	0		0 d vs. 6 mon
GO:0001942	hair follicle development	biological_process	0.00072874	0.25161	8	571	62	17521	8	ENSOCUG00000012541,ENSOCUG00000013779,ENSOCUG00000029153,ENSOCUG00000029234,ENSOCUG00000008992,ENSOCUG00000007757,ENSOCUG00000029569,ENSOCUG00000007342	0		0 d vs. 6 mon
GO:0001890	placenta development	biological_process	0.00074822	0.25319	10	571	93	17521	10	ENSOCUG00000010436,ENSOCUG00000013315,ENSOCUG00000027535,ENSOCUG00000007833,ENSOCUG00000004450,ENSOCUG00000016173,ENSOCUG00000009365,ENSOCUG00000012322,ENSOCUG00000006945,ENSOCUG00000015371	0		0 d vs. 6 mon
GO:0050891	multicellular organismal water homeostasis	biological_process	0.00076098	0.25319	6	571	35	17521	6	ENSOCUG00000017717,ENSOCUG00000011836,ENSOCUG00000029663,ENSOCUG00000010358,ENSOCUG00000017926,ENSOCUG00000006405	0		0 d vs. 6 mon
GO:0022404	molting cycle process	biological_process	0.00080746	0.25475	8	571	63	17521	8	ENSOCUG00000013779,ENSOCUG00000012541,ENSOCUG00000029234,ENSOCUG00000029153,ENSOCUG00000029569,ENSOCUG00000007757,ENSOCUG00000008992,ENSOCUG00000007342	0		0 d vs. 6 mon
GO:0022405	hair cycle process	biological_process	0.00080746	0.25475	8	571	63	17521	8	ENSOCUG00000007757,ENSOCUG00000007342,ENSOCUG00000008992,ENSOCUG00000029569,ENSOCUG00000013779,ENSOCUG00000012541,ENSOCUG00000029234,ENSOCUG00000029153	0		0 d vs. 6 mon
GO:0098742	cell-cell adhesion via plasma-membrane adhesion molecules	biological_process	0.00084755	0.26287	12	571	132	17521	10	ENSOCUG00000012534,ENSOCUG00000029143,ENSOCUG00000029153,ENSOCUG00000002356,ENSOCUG00000008805,ENSOCUG00000026629,ENSOCUG00000012518,ENSOCUG00000010458,ENSOCUG00000006498,ENSOCUG00000007342	2	ENSOCUG00000013774,Novel02053	0 d vs. 6 mon
GO:0098773	skin epidermis development	biological_process	0.0009097	0.27418	8	571	64	17521	8	ENSOCUG00000013779,ENSOCUG00000012541,ENSOCUG00000029153,ENSOCUG00000029234,ENSOCUG00000008992,ENSOCUG00000007757,ENSOCUG00000029569,ENSOCUG00000007342	0		0 d vs. 6 mon
GO:0030855	epithelial cell differentiation	biological_process	0.00094638	0.27601	25	571	396	17521	21	ENSOCUG00000002710,ENSOCUG00000014744,ENSOCUG00000008779,ENSOCUG00000029153,ENSOCUG00000008812,ENSOCUG00000025593,ENSOCUG00000013779,ENSOCUG00000007833,ENSOCUG00000022921,ENSOCUG00000017717,ENSOCUG00000017821,ENSOCUG00000029569,ENSOCUG00000017926,ENSOCUG00000006405,ENSOCUG00000029348,ENSOCUG00000013315,ENSOCUG00000004221,ENSOCUG00000009365,ENSOCUG00000005634,ENSOCUG00000007342,ENSOCUG00000029244	4	ENSOCUG00000001985,ENSOCUG00000004829,ENSOCUG00000003142,ENSOCUG00000001952	0 d vs. 6 mon
GO:0010466	negative regulation of peptidase activity	biological_process	0.0011322	0.30296	13	571	149	17521	12	ENSOCUG00000016787,ENSOCUG00000014452,ENSOCUG00000004452,ENSOCUG00000001752,ENSOCUG00000010436,ENSOCUG00000029025,ENSOCUG00000010392,ENSOCUG00000006863,ENSOCUG00000021618,ENSOCUG00000008779,ENSOCUG00000015371,ENSOCUG00000006405	1	ENSOCUG00000010013	0 d vs. 6 mon
GO:2000016	negative regulation of determination of dorsal identity	biological_process	0.001137	0.30296	2	571	2	17521	1	ENSOCUG00000012541	1	ENSOCUG00000023877	0 d vs. 6 mon
GO:0022610	biological adhesion	biological_process	0.0011832	0.30495	44	571	856	17521	31	ENSOCUG00000026629,ENSOCUG00000022477,ENSOCUG00000010458,ENSOCUG00000006498,ENSOCUG00000007342,ENSOCUG00000006223,Novel00190,ENSOCUG00000022518,ENSOCUG00000029143,ENSOCUG00000002356,ENSOCUG00000022742,ENSOCUG00000008805,ENSOCUG00000008439,ENSOCUG00000022921,ENSOCUG00000012518,ENSOCUG00000017821,ENSOCUG00000008086,ENSOCUG00000010436,ENSOCUG00000002367,ENSOCUG00000012534,ENSOCUG00000021242,ENSOCUG0…	13	ENSOCUG00000024073,Novel02053,Novel00815,ENSOCUG00000003344,ENSOCUG00000015882,ENSOCUG00000015957,ENSOCUG00000024772,ENSOCUG00000001351,ENSOCUG00000013774,Novel00767,ENSOCUG00000002197,ENSOCUG00000007470,ENSOCUG00000012853	0 d vs. 6 mon
GO:0030104	water homeostasis	biological_process	0.00121	0.30752	6	571	38	17521	6	ENSOCUG00000006405,ENSOCUG00000029663,ENSOCUG00000017926,ENSOCUG00000010358,ENSOCUG00000011836,ENSOCUG00000017717	0		0 d vs. 6 mon
GO:0003012	muscle system process	biological_process	0.0014752	0.35057	15	571	194	17521	6	ENSOCUG00000005007,ENSOCUG00000010829,ENSOCUG00000026916,ENSOCUG00000010502,ENSOCUG00000012518,ENSOCUG00000015634	9	ENSOCUG00000005112,ENSOCUG00000010013,ENSOCUG00000014718,ENSOCUG00000011147,ENSOCUG00000015301,ENSOCUG00000010828,ENSOCUG00000015957,ENSOCUG00000009680,ENSOCUG00000023857	0 d vs. 6 mon
GO:0032352	positive regulation of hormone metabolic process	biological_process	0.0015184	0.35623	3	571	8	17521	2	ENSOCUG00000017821,ENSOCUG00000008439	1	ENSOCUG00000005780	0 d vs. 6 mon
GO:0086065	cell communication involved in cardiac conduction	biological_process	0.0016912	0.39173	5	571	28	17521	3	ENSOCUG00000012518,ENSOCUG00000005007,ENSOCUG00000010502	2	ENSOCUG00000015301,ENSOCUG00000023857	0 d vs. 6 mon
GO:0007155	cell adhesion	biological_process	0.0018181	0.41174	43	571	850	17521	30	ENSOCUG00000022293,ENSOCUG00000011082,ENSOCUG00000006863,ENSOCUG00000021297,ENSOCUG00000022093,ENSOCUG00000013779,ENSOCUG00000011842,ENSOCUG00000002356,ENSOCUG00000022742,ENSOCUG00000008805,ENSOCUG00000022518,ENSOCUG00000029143,ENSOCUG00000006498,ENSOCUG00000006223,ENSOCUG00000007342,Novel00190,ENSOCUG00000026629,ENSOCUG00000022477,ENSOCUG00000010458,ENSOCUG00000004126,ENSOCUG00000012534,ENSOCUG0…	13	Novel00767,ENSOCUG00000013774,ENSOCUG00000012853,ENSOCUG00000007470,ENSOCUG00000002197,ENSOCUG00000015882,ENSOCUG00000003344,Novel02053,Novel00815,ENSOCUG00000024073,ENSOCUG00000001351,ENSOCUG00000015957,ENSOCUG00000024772	0 d vs. 6 mon
GO:0010951	negative regulation of endopeptidase activity	biological_process	0.0019457	0.43421	12	571	140	17521	11	ENSOCUG00000008779,ENSOCUG00000021618,ENSOCUG00000006405,ENSOCUG00000015371,ENSOCUG00000004452,ENSOCUG00000016787,ENSOCUG00000014452,ENSOCUG00000006863,ENSOCUG00000010392,ENSOCUG00000029025,ENSOCUG00000010436	1	ENSOCUG00000010013	0 d vs. 6 mon
GO:0086091	regulation of heart rate by cardiac conduction	biological_process	0.002067	0.45232	5	571	29	17521	3	ENSOCUG00000005007,ENSOCUG00000010502,ENSOCUG00000012518	2	ENSOCUG00000015301,ENSOCUG00000023857	0 d vs. 6 mon
GO:0002009	morphogenesis of an epithelium	biological_process	0.0020764	0.45232	21	571	331	17521	16	ENSOCUG00000015371,ENSOCUG00000029234,ENSOCUG00000008992,ENSOCUG00000001752,ENSOCUG00000009365,ENSOCUG00000012541,ENSOCUG00000013779,ENSOCUG00000012363,ENSOCUG00000010834,ENSOCUG00000007757,ENSOCUG00000001242,ENSOCUG00000010436,ENSOCUG00000029569,ENSOCUG00000022921,ENSOCUG00000016173,ENSOCUG00000016787	5	ENSOCUG00000001106,ENSOCUG00000003142,ENSOCUG00000027936,ENSOCUG00000016280,ENSOCUG00000004829	0 d vs. 6 mon
GO:0031069	hair follicle morphogenesis	biological_process	0.0022548	0.48543	4	571	18	17521	4	ENSOCUG00000029234,ENSOCUG00000029569,ENSOCUG00000008992,ENSOCUG00000012541	0		0 d vs. 6 mon
GO:0006941	striated muscle contraction	biological_process	0.002531	0.53235	9	571	91	17521	5	ENSOCUG00000005007,ENSOCUG00000012518,ENSOCUG00000015634,ENSOCUG00000010829,ENSOCUG00000010502	4	ENSOCUG00000009680,ENSOCUG00000015301,ENSOCUG00000023857,ENSOCUG00000014718	0 d vs. 6 mon
GO:0071248	cellular response to metal ion	biological_process	0.0026021	0.54108	8	571	74	17521	7	ENSOCUG00000021126,ENSOCUG00000023019,ENSOCUG00000005315,ENSOCUG00000022477,ENSOCUG00000021209,ENSOCUG00000000348,ENSOCUG00000008805	1	ENSOCUG00000001952	0 d vs. 6 mon
GO:0048729	tissue morphogenesis	biological_process	0.0026689	0.54264	25	571	430	17521	20	ENSOCUG00000010834,ENSOCUG00000007757,ENSOCUG00000001242,ENSOCUG00000010436,ENSOCUG00000029569,ENSOCUG00000008153,ENSOCUG00000016173,ENSOCUG00000022921,ENSOCUG00000005315,ENSOCUG00000016787,ENSOCUG00000012541,ENSOCUG00000013779,ENSOCUG00000012363,ENSOCUG00000008992,ENSOCUG00000001752,ENSOCUG00000009365,ENSOCUG00000015634,ENSOCUG00000015371,ENSOCUG00000029234,ENSOCUG00000029123	5	ENSOCUG00000003142,ENSOCUG00000027936,ENSOCUG00000016280,ENSOCUG00000004829,ENSOCUG00000001106	0 d vs. 6 mon
GO:2000611	positive regulation of thyroid hormone generation	biological_process	0.0027643	0.55587	2	571	3	17521	1	ENSOCUG00000017821	1	ENSOCUG00000005780	0 d vs. 6 mon
GO:0035672	oligopeptide transmembrane transport	biological_process	0.0028179	0.5588	2	571	3	17521	1	ENSOCUG00000012014	1	ENSOCUG00000011742	0 d vs. 6 mon
GO:0018958	phenol-containing compound metabolic process	biological_process	0.0029059	0.56569	6	571	45	17521	5	ENSOCUG00000017821,ENSOCUG00000029153,ENSOCUG00000004221,ENSOCUG00000013315,ENSOCUG00000013038	1	ENSOCUG00000005780	0 d vs. 6 mon
GO:0031214	biomineral tissue development	biological_process	0.0030336	0.58433	8	571	76	17521	8	ENSOCUG00000008153,ENSOCUG00000001752,ENSOCUG00000005315,ENSOCUG00000010458,ENSOCUG00000022477,ENSOCUG00000002481,ENSOCUG00000008226,ENSOCUG00000002203	0		0 d vs. 6 mon
GO:0046189	phenol-containing compound biosynthetic process	biological_process	0.0031589	0.59128	4	571	20	17521	4	ENSOCUG00000029153,ENSOCUG00000013038,ENSOCUG00000013315,ENSOCUG00000004221	0		0 d vs. 6 mon
GO:0048023	positive regulation of melanin biosynthetic process	biological_process	0.0031666	0.59128	2	571	3	17521	2	ENSOCUG00000029153,ENSOCUG00000004221	0		0 d vs. 6 mon
GO:1900378	positive regulation of secondary metabolite biosynthetic process	biological_process	0.0031666	0.59128	2	571	3	17521	2	ENSOCUG00000029153,ENSOCUG00000004221	0		0 d vs. 6 mon
GO:0086019	cell-cell signaling involved in cardiac conduction	biological_process	0.0032247	0.59605	4	571	20	17521	2	ENSOCUG00000010502,ENSOCUG00000005007	2	ENSOCUG00000023857,ENSOCUG00000015301	0 d vs. 6 mon
GO:0050673	epithelial cell proliferation	biological_process	0.003342	0.60717	16	571	233	17521	13	ENSOCUG00000001752,ENSOCUG00000029348,ENSOCUG00000006405,ENSOCUG00000017821,ENSOCUG00000001242,ENSOCUG00000016173,ENSOCUG00000012177,ENSOCUG00000016787,ENSOCUG00000000194,ENSOCUG00000013779,ENSOCUG00000029636,ENSOCUG00000014744,ENSOCUG00000029153	3	ENSOCUG00000005780,ENSOCUG00000003142,ENSOCUG00000004829	0 d vs. 6 mon
GO:0048513	organ development	biological_process	0.0033513	0.60717	83	571	1940	17521	60	ENSOCUG00000008226,ENSOCUG00000002203,ENSOCUG00000007403,ENSOCUG00000010358,ENSOCUG00000022093,ENSOCUG00000013779,ENSOCUG00000029636,ENSOCUG00000002710,ENSOCUG00000014744,ENSOCUG00000014583,ENSOCUG00000017717,ENSOCUG00000016787,ENSOCUG00000029234,ENSOCUG00000008992,ENSOCUG00000002481,ENSOCUG00000007342,ENSOCUG00000029663,ENSOCUG00000023482,ENSOCUG00000029348,ENSOCUG00000015634,ENSOCUG00000022477,…	23	ENSOCUG00000002759,ENSOCUG00000002231,ENSOCUG00000012557,ENSOCUG00000007470,ENSOCUG00000002197,ENSOCUG00000024010,ENSOCUG00000005489,ENSOCUG00000007130,ENSOCUG00000003142,ENSOCUG00000002964,ENSOCUG00000011752,ENSOCUG00000009764,ENSOCUG00000012853,ENSOCUG00000001028,ENSOCUG00000028108,ENSOCUG00000016238,ENSOCUG00000005780,ENSOCUG00000009680,ENSOCUG00000017096,ENSOCUG00000026148,ENSOCUG00000027936,…	0 d vs. 6 mon
GO:0001892	embryonic placenta development	biological_process	0.0033945	0.60897	7	571	62	17521	7	ENSOCUG00000015371,ENSOCUG00000012322,ENSOCUG00000006945,ENSOCUG00000010436,ENSOCUG00000009365,ENSOCUG00000016173,ENSOCUG00000013315	0		0 d vs. 6 mon
GO:0048730	epidermis morphogenesis	biological_process	0.0034528	0.61343	4	571	20	17521	4	ENSOCUG00000012541,ENSOCUG00000029569,ENSOCUG00000008992,ENSOCUG00000029234	0		0 d vs. 6 mon
GO:0086002	cardiac muscle cell action potential involved in contraction	biological_process	0.0035377	0.62247	5	571	33	17521	3	ENSOCUG00000012518,ENSOCUG00000005007,ENSOCUG00000010502	2	ENSOCUG00000015301,ENSOCUG00000023857	0 d vs. 6 mon
GO:0061180	mammary gland epithelium development	biological_process	0.0037601	0.64912	6	571	48	17521	4	ENSOCUG00000017821,ENSOCUG00000012541,ENSOCUG00000012177,ENSOCUG00000016173	2	ENSOCUG00000003142,ENSOCUG00000004829	0 d vs. 6 mon
GO:0060711	labyrinthine layer development	biological_process	0.004294	0.73436	5	571	34	17521	5	ENSOCUG00000010436,ENSOCUG00000015371,ENSOCUG00000013315,ENSOCUG00000016173,ENSOCUG00000009365	0		0 d vs. 6 mon
GO:0035589	G-protein coupled purinergic nucleotide receptor signaling pathway	biological_process	0.0050272	0.82876	3	571	11	17521	1	ENSOCUG00000005883	2	ENSOCUG00000010828,ENSOCUG00000013929	0 d vs. 6 mon
GO:0071241	cellular response to inorganic substance	biological_process	0.0051591	0.84291	8	571	83	17521	7	ENSOCUG00000022477,ENSOCUG00000023019,ENSOCUG00000005315,ENSOCUG00000021126,ENSOCUG00000021209,ENSOCUG00000000348,ENSOCUG00000008805	1	ENSOCUG00000001952	0 d vs. 6 mon
GO:0030879	mammary gland development	biological_process	0.0053973	0.86375	8	571	85	17521	6	ENSOCUG00000010436,ENSOCUG00000017821,ENSOCUG00000012177,ENSOCUG00000016173,ENSOCUG00000012541,ENSOCUG00000029636	2	ENSOCUG00000003142,ENSOCUG00000004829	0 d vs. 6 mon
GO:0014823	response to activity	biological_process	0.0054283	0.86375	3	571	12	17521	0		3	ENSOCUG00000004942,ENSOCUG00000007130,ENSOCUG00000029652	0 d vs. 6 mon
GO:0008016	regulation of heart contraction	biological_process	0.0056264	0.88757	9	571	103	17521	6	ENSOCUG00000010829,ENSOCUG00000010502,ENSOCUG00000015634,ENSOCUG00000012518,ENSOCUG00000005007,ENSOCUG00000012363	3	ENSOCUG00000014718,ENSOCUG00000015301,ENSOCUG00000023857	0 d vs. 6 mon
GO:0030282	bone mineralization	biological_process	0.005676	0.88773	7	571	67	17521	7	ENSOCUG00000002203,ENSOCUG00000008226,ENSOCUG00000002481,ENSOCUG00000005315,ENSOCUG00000022477,ENSOCUG00000008153,ENSOCUG00000001752	0		0 d vs. 6 mon
GO:0070252	actin-mediated cell contraction	biological_process	0.0057504	0.89175	6	571	52	17521	4	ENSOCUG00000012518,ENSOCUG00000015634,ENSOCUG00000010502,ENSOCUG00000005007	2	ENSOCUG00000023857,ENSOCUG00000015301	0 d vs. 6 mon
GO:0060688	regulation of morphogenesis of a branching structure	biological_process	0.005905	0.90802	5	571	37	17521	3	ENSOCUG00000012363,ENSOCUG00000029123,ENSOCUG00000016173	2	ENSOCUG00000003142,ENSOCUG00000004829	0 d vs. 6 mon
GO:2000015	regulation of determination of dorsal identity	biological_process	0.0062946	0.95987	2	571	4	17521	1	ENSOCUG00000012541	1	ENSOCUG00000023877	0 d vs. 6 mon
GO:0051346	negative regulation of hydrolase activity	biological_process	0.0064937	0.97401	16	571	247	17521	14	ENSOCUG00000021618,ENSOCUG00000008779,ENSOCUG00000010436,ENSOCUG00000029025,ENSOCUG00000016787,ENSOCUG00000014452,ENSOCUG00000022921,ENSOCUG00000006405,ENSOCUG00000015371,ENSOCUG00000010392,ENSOCUG00000006863,ENSOCUG00000004452,ENSOCUG00000001752,ENSOCUG00000015634	2	ENSOCUG00000010013,ENSOCUG00000014718	0 d vs. 6 mon
GO:0060572	morphogenesis of an epithelial bud	biological_process	0.0065929	0.98084	3	571	13	17521	2	ENSOCUG00000016173,ENSOCUG00000012541	1	ENSOCUG00000003142	0 d vs. 6 mon
GO:0009405	pathogenesis	biological_process	0.0069267	1	5	571	38	17521	2	Novel00467,Novel01996	3	Novel02053,Novel01881,Novel02080	0 d vs. 6 mon
GO:0060048	cardiac muscle contraction	biological_process	0.0069426	1	7	571	70	17521	5	ENSOCUG00000015634,ENSOCUG00000012518,ENSOCUG00000010829,ENSOCUG00000005007,ENSOCUG00000010502	2	ENSOCUG00000015301,ENSOCUG00000023857	0 d vs. 6 mon
GO:0060713	labyrinthine layer morphogenesis	biological_process	0.0070331	1	3	571	13	17521	3	ENSOCUG00000009365,ENSOCUG00000010436,ENSOCUG00000015371	0		0 d vs. 6 mon
GO:0048731	system development	biological_process	0.0070706	1	104	571	2592	17521	69	ENSOCUG00000021618,ENSOCUG00000012363,ENSOCUG00000002622,ENSOCUG00000004450,ENSOCUG00000014846,ENSOCUG00000008439,ENSOCUG00000017926,ENSOCUG00000001242,ENSOCUG00000010436,ENSOCUG00000029569,ENSOCUG00000015830,ENSOCUG00000029234,ENSOCUG00000002356,ENSOCUG00000010458,ENSOCUG00000022477,ENSOCUG00000015634,ENSOCUG00000029348,ENSOCUG00000005852,ENSOCUG00000023482,ENSOCUG00000029663,ENSOCUG00000002481,…	35	ENSOCUG00000006590,ENSOCUG00000007130,ENSOCUG00000003142,ENSOCUG00000002964,ENSOCUG00000001106,ENSOCUG00000003344,ENSOCUG00000017764,ENSOCUG00000015301,ENSOCUG00000005489,ENSOCUG00000024010,ENSOCUG00000011703,ENSOCUG00000012582,ENSOCUG00000002197,ENSOCUG00000007470,ENSOCUG00000002231,ENSOCUG00000002759,ENSOCUG00000012557,ENSOCUG00000013062,ENSOCUG00000026148,ENSOCUG00000017096,ENSOCUG00000004829,…	0 d vs. 6 mon
GO:0086012	membrane depolarization during cardiac muscle cell action potential	biological_process	0.0071859	1	3	571	13	17521	1	ENSOCUG00000010502	2	ENSOCUG00000015301,ENSOCUG00000023857	0 d vs. 6 mon
GO:0086001	cardiac muscle cell action potential	biological_process	0.0072052	1	5	571	39	17521	3	ENSOCUG00000010502,ENSOCUG00000005007,ENSOCUG00000012518	2	ENSOCUG00000023857,ENSOCUG00000015301	0 d vs. 6 mon
GO:0001763	morphogenesis of a branching structure	biological_process	0.0075719	1	11	571	149	17521	8	ENSOCUG00000015371,ENSOCUG00000029123,ENSOCUG00000012363,ENSOCUG00000001242,ENSOCUG00000010436,ENSOCUG00000009365,ENSOCUG00000016173,ENSOCUG00000001752	3	ENSOCUG00000003142,ENSOCUG00000027936,ENSOCUG00000004829	0 d vs. 6 mon
GO:0048856	anatomical structure development	biological_process	0.0077417	1	123	571	3145	17521	81	ENSOCUG00000012322,ENSOCUG00000006405,ENSOCUG00000015371,Novel00347,ENSOCUG00000029123,ENSOCUG00000006223,ENSOCUG00000006280,ENSOCUG00000004221,ENSOCUG00000013315,ENSOCUG00000001752,ENSOCUG00000011836,ENSOCUG00000026851,ENSOCUG00000012541,ENSOCUG00000000194,ENSOCUG00000029153,ENSOCUG00000008779,ENSOCUG00000007757,ENSOCUG00000017821,Novel00277,ENSOCUG00000011364,ENSOCUG00000008153,ENSOCUG000000053…	42	ENSOCUG00000016238,ENSOCUG00000012411,ENSOCUG00000014718,ENSOCUG00000023877,ENSOCUG00000009680,ENSOCUG00000005780,ENSOCUG00000017096,ENSOCUG00000002301,ENSOCUG00000026148,ENSOCUG00000027936,ENSOCUG00000016280,ENSOCUG00000015957,ENSOCUG00000004829,ENSOCUG00000011752,ENSOCUG00000001952,ENSOCUG00000009764,ENSOCUG00000012853,ENSOCUG00000001028,ENSOCUG00000028108,ENSOCUG00000017035,ENSOCUG00000003344,…	0 d vs. 6 mon
GO:0010038	response to metal ion	biological_process	0.0078335	1	10	571	127	17521	8	ENSOCUG00000015634,ENSOCUG00000022477,ENSOCUG00000023019,ENSOCUG00000005315,ENSOCUG00000021126,ENSOCUG00000021209,ENSOCUG00000000348,ENSOCUG00000008805	2	ENSOCUG00000001952,ENSOCUG00000009680	0 d vs. 6 mon
GO:0003382	epithelial cell morphogenesis	biological_process	0.0081816	1	5	571	40	17521	4	ENSOCUG00000009365,ENSOCUG00000005634,ENSOCUG00000017821,ENSOCUG00000008812	1	ENSOCUG00000003142	0 d vs. 6 mon
GO:0019227	neuronal action potential propagation	biological_process	0.0087321	1	2	571	5	17521	0		2	ENSOCUG00000011147,ENSOCUG00000015301	0 d vs. 6 mon
GO:0043086	negative regulation of catalytic activity	biological_process	0.0087843	1	25	571	463	17521	17	ENSOCUG00000004663,ENSOCUG00000014452,ENSOCUG00000016787,ENSOCUG00000022921,ENSOCUG00000010436,ENSOCUG00000029025,ENSOCUG00000021618,ENSOCUG00000008779,ENSOCUG00000004452,ENSOCUG00000001752,ENSOCUG00000015634,ENSOCUG00000005396,ENSOCUG00000006863,ENSOCUG00000010392,ENSOCUG00000006405,ENSOCUG00000011082,ENSOCUG00000015371	8	ENSOCUG00000014147,ENSOCUG00000015737,ENSOCUG00000006590,ENSOCUG00000010013,ENSOCUG00000024073,ENSOCUG00000006750,ENSOCUG00000014718,ENSOCUG00000013555	0 d vs. 6 mon
GO:0060745	mammary gland branching involved in pregnancy	biological_process	0.0088035	1	2	571	5	17521	0		2	ENSOCUG00000004829,ENSOCUG00000003142	0 d vs. 6 mon
GO:2000609	regulation of thyroid hormone generation	biological_process	0.009187	1	2	571	5	17521	1	ENSOCUG00000017821	1	ENSOCUG00000005780	0 d vs. 6 mon
GO:0086003	cardiac muscle cell contraction	biological_process	0.009199	1	5	571	41	17521	3	ENSOCUG00000010502,ENSOCUG00000005007,ENSOCUG00000012518	2	ENSOCUG00000023857,ENSOCUG00000015301	0 d vs. 6 mon
GO:0086004	regulation of cardiac muscle cell contraction	biological_process	0.009199	1	5	571	41	17521	3	ENSOCUG00000010502,ENSOCUG00000005007,ENSOCUG00000012518	2	ENSOCUG00000023857,ENSOCUG00000015301	0 d vs. 6 mon
GO:0045764	positive regulation of cellular amino acid metabolic process	biological_process	0.0092419	1	2	571	5	17521	1	ENSOCUG00000017821	1	ENSOCUG00000005780	0 d vs. 6 mon
GO:0002027	regulation of heart rate	biological_process	0.0093096	1	6	571	57	17521	4	ENSOCUG00000005007,ENSOCUG00000010502,ENSOCUG00000012363,ENSOCUG00000012518	2	ENSOCUG00000015301,ENSOCUG00000023857	0 d vs. 6 mon
GO:0060307	regulation of ventricular cardiac muscle cell membrane repolarization	biological_process	0.0094108	1	3	571	14	17521	1	ENSOCUG00000005007	2	ENSOCUG00000023857,ENSOCUG00000015301	0 d vs. 6 mon
GO:0002931	response to ischemia	biological_process	0.0094671	1	3	571	14	17521	1	ENSOCUG00000008439	2	ENSOCUG00000010013,ENSOCUG00000001952	0 d vs. 6 mon
GO:0006003	fructose 2,6-bisphosphate metabolic process	biological_process	0.0095832	1	2	571	5	17521	0		2	ENSOCUG00000001952,ENSOCUG00000001716	0 d vs. 6 mon
GO:0045110	intermediate filament bundle assembly	biological_process	0.0096968	1	2	571	5	17521	2	ENSOCUG00000021242,ENSOCUG00000029244	0		0 d vs. 6 mon
GO:0014874	response to stimulus involved in regulation of muscle adaptation	biological_process	0.0098639	1	2	571	5	17521	0		2	ENSOCUG00000010013,ENSOCUG00000005112	0 d vs. 6 mon
GO:0043616	keratinocyte proliferation	biological_process	0.010555	1	4	571	28	17521	4	ENSOCUG00000006405,ENSOCUG00000014744,ENSOCUG00000029153,ENSOCUG00000029348	0		0 d vs. 6 mon
GO:0060669	embryonic placenta morphogenesis	biological_process	0.010611	1	3	571	15	17521	3	ENSOCUG00000010436,ENSOCUG00000015371,ENSOCUG00000009365	0		0 d vs. 6 mon
GO:0000028	ribosomal small subunit assembly	biological_process	0.010824	1	3	571	14	17521	2	ENSOCUG00000022518,ENSOCUG00000022742	1	ENSOCUG00000005572	0 d vs. 6 mon
GO:0060562	epithelial tube morphogenesis	biological_process	0.010877	1	14	571	221	17521	9	ENSOCUG00000015371,ENSOCUG00000012541,ENSOCUG00000012363,ENSOCUG00000007757,ENSOCUG00000001242,ENSOCUG00000010436,ENSOCUG00000009365,ENSOCUG00000016173,ENSOCUG00000001752	5	ENSOCUG00000001106,ENSOCUG00000016280,ENSOCUG00000027936,ENSOCUG00000003142,ENSOCUG00000004829	0 d vs. 6 mon
GO:1903115	regulation of actin filament-based movement	biological_process	0.011268	1	5	571	43	17521	3	ENSOCUG00000010502,ENSOCUG00000005007,ENSOCUG00000012518	2	ENSOCUG00000023857,ENSOCUG00000015301	0 d vs. 6 mon
GO:0035239	tube morphogenesis	biological_process	0.011827	1	15	571	246	17521	10	ENSOCUG00000012363,ENSOCUG00000029123,ENSOCUG00000012541,ENSOCUG00000015371,ENSOCUG00000001752,ENSOCUG00000016173,ENSOCUG00000009365,ENSOCUG00000007757,ENSOCUG00000010436,ENSOCUG00000001242	5	ENSOCUG00000001106,ENSOCUG00000004829,ENSOCUG00000003142,ENSOCUG00000027936,ENSOCUG00000016280	0 d vs. 6 mon
GO:0061138	morphogenesis of a branching epithelium	biological_process	0.012651	1	10	571	139	17521	7	ENSOCUG00000001752,ENSOCUG00000016173,ENSOCUG00000009365,ENSOCUG00000001242,ENSOCUG00000010436,ENSOCUG00000012363,ENSOCUG00000015371	3	ENSOCUG00000004829,ENSOCUG00000027936,ENSOCUG00000003142	0 d vs. 6 mon
GO:0060749	mammary gland alveolus development	biological_process	0.012762	1	3	571	16	17521	1	ENSOCUG00000029636	2	ENSOCUG00000004829,ENSOCUG00000003142	0 d vs. 6 mon
GO:0061377	mammary gland lobule development	biological_process	0.012762	1	3	571	16	17521	1	ENSOCUG00000029636	2	ENSOCUG00000004829,ENSOCUG00000003142	0 d vs. 6 mon
GO:0086010	membrane depolarization during action potential	biological_process	0.012934	1	3	571	16	17521	1	ENSOCUG00000010502	2	ENSOCUG00000015301,ENSOCUG00000023857	0 d vs. 6 mon
GO:0010765	positive regulation of sodium ion transport	biological_process	0.01355	1	3	571	16	17521	1	ENSOCUG00000010502	2	ENSOCUG00000015301,ENSOCUG00000023857	0 d vs. 6 mon
GO:0006857	oligopeptide transport	biological_process	0.013654	1	2	571	6	17521	1	ENSOCUG00000012014	1	ENSOCUG00000011742	0 d vs. 6 mon
GO:0060047	heart contraction	biological_process	0.01401	1	9	571	119	17521	6	ENSOCUG00000012363,ENSOCUG00000005007,ENSOCUG00000012518,ENSOCUG00000015634,ENSOCUG00000010829,ENSOCUG00000010502	3	ENSOCUG00000015301,ENSOCUG00000023857,ENSOCUG00000014718	0 d vs. 6 mon
GO:0052547	regulation of peptidase activity	biological_process	0.014507	1	15	571	246	17521	12	ENSOCUG00000004452,ENSOCUG00000001752,ENSOCUG00000016787,ENSOCUG00000014452,ENSOCUG00000029025,ENSOCUG00000010436,ENSOCUG00000006863,ENSOCUG00000010392,ENSOCUG00000021618,ENSOCUG00000008779,ENSOCUG00000006405,ENSOCUG00000015371	3	ENSOCUG00000002139,ENSOCUG00000010013,ENSOCUG00000002686	0 d vs. 6 mon
GO:0090257	regulation of muscle system process	biological_process	0.014731	1	9	571	119	17521	5	ENSOCUG00000005007,ENSOCUG00000010502,ENSOCUG00000026916,ENSOCUG00000012518,ENSOCUG00000015634	4	ENSOCUG00000010013,ENSOCUG00000005112,ENSOCUG00000023857,ENSOCUG00000015301	0 d vs. 6 mon
GO:1903522	regulation of blood circulation	biological_process	0.014969	1	9	571	120	17521	6	ENSOCUG00000010829,ENSOCUG00000010502,ENSOCUG00000012518,ENSOCUG00000015634,ENSOCUG00000005007,ENSOCUG00000012363	3	ENSOCUG00000014718,ENSOCUG00000015301,ENSOCUG00000023857	0 d vs. 6 mon
GO:0061337	cardiac conduction	biological_process	0.015122	1	5	571	46	17521	3	ENSOCUG00000012518,ENSOCUG00000005007,ENSOCUG00000010502	2	ENSOCUG00000015301,ENSOCUG00000023857	0 d vs. 6 mon
GO:0071107	response to parathyroid hormone	biological_process	0.015136	1	2	571	6	17521	2	ENSOCUG00000021234,ENSOCUG00000013315	0		0 d vs. 6 mon
GO:0042476	odontogenesis	biological_process	0.015166	1	6	571	63	17521	6	ENSOCUG00000007833,ENSOCUG00000010458,ENSOCUG00000005315,ENSOCUG00000012541,ENSOCUG00000010436,ENSOCUG00000023482	0		0 d vs. 6 mon
GO:0042274	ribosomal small subunit biogenesis	biological_process	0.015347	1	4	571	29	17521	2	ENSOCUG00000022742,ENSOCUG00000022518	2	ENSOCUG00000021484,ENSOCUG00000005572	0 d vs. 6 mon
GO:0003015	heart process	biological_process	0.015432	1	9	571	121	17521	6	ENSOCUG00000012518,ENSOCUG00000015634,ENSOCUG00000010829,ENSOCUG00000010502,ENSOCUG00000012363,ENSOCUG00000005007	3	ENSOCUG00000015301,ENSOCUG00000023857,ENSOCUG00000014718	0 d vs. 6 mon
GO:0030048	actin filament-based movement	biological_process	0.015876	1	6	571	65	17521	4	ENSOCUG00000012518,ENSOCUG00000015634,ENSOCUG00000010502,ENSOCUG00000005007	2	ENSOCUG00000023857,ENSOCUG00000015301	0 d vs. 6 mon
GO:0051797	regulation of hair follicle development	biological_process	0.015934	1	3	571	17	17521	3	ENSOCUG00000013779,ENSOCUG00000029569,ENSOCUG00000029153	0		0 d vs. 6 mon
GO:0044092	negative regulation of molecular function	biological_process	0.017147	1	31	571	642	17521	19	ENSOCUG00000022110,ENSOCUG00000001752,ENSOCUG00000004452,ENSOCUG00000015634,ENSOCUG00000010392,ENSOCUG00000006863,ENSOCUG00000005396,ENSOCUG00000006405,ENSOCUG00000015371,ENSOCUG00000011082,ENSOCUG00000004663,ENSOCUG00000022921,ENSOCUG00000016787,ENSOCUG00000014452,ENSOCUG00000029025,ENSOCUG00000007757,ENSOCUG00000010436,ENSOCUG00000008779,ENSOCUG00000021618	12	ENSOCUG00000006750,ENSOCUG00000024073,ENSOCUG00000014718,ENSOCUG00000023877,ENSOCUG00000006903,ENSOCUG00000013555,ENSOCUG00000004829,ENSOCUG00000014147,ENSOCUG00000006590,ENSOCUG00000015737,ENSOCUG00000012853,ENSOCUG00000010013	0 d vs. 6 mon
GO:0043270	positive regulation of ion transport	biological_process	0.017553	1	9	571	123	17521	2	ENSOCUG00000010502,ENSOCUG00000005007	7	ENSOCUG00000015301,ENSOCUG00000009680,ENSOCUG00000010828,ENSOCUG00000023857,ENSOCUG00000016280,ENSOCUG00000013152,ENSOCUG00000026515	0 d vs. 6 mon
GO:0060512	prostate gland morphogenesis	biological_process	0.017576	1	3	571	18	17521	1	ENSOCUG00000016787	2	ENSOCUG00000004829,ENSOCUG00000003142	0 d vs. 6 mon
GO:1901615	organic hydroxy compound metabolic process	biological_process	0.017719	1	15	571	253	17521	8	ENSOCUG00000017143,ENSOCUG00000011634,ENSOCUG00000029153,ENSOCUG00000017821,ENSOCUG00000004221,ENSOCUG00000013315,ENSOCUG00000013038,ENSOCUG00000022477	7	ENSOCUG00000002231,ENSOCUG00000029364,ENSOCUG00000027865,ENSOCUG00000015737,ENSOCUG00000006432,ENSOCUG00000005780,ENSOCUG00000001952	0 d vs. 6 mon
GO:0052548	regulation of endopeptidase activity	biological_process	0.017923	1	14	571	230	17521	11	ENSOCUG00000016787,ENSOCUG00000014452,ENSOCUG00000004452,ENSOCUG00000006863,ENSOCUG00000010392,ENSOCUG00000029025,ENSOCUG00000010436,ENSOCUG00000008779,ENSOCUG00000021618,ENSOCUG00000015371,ENSOCUG00000006405	3	ENSOCUG00000002139,ENSOCUG00000002686,ENSOCUG00000010013	0 d vs. 6 mon
GO:0046148	pigment biosynthetic process	biological_process	0.018119	1	4	571	32	17521	4	ENSOCUG00000013315,ENSOCUG00000004221,ENSOCUG00000013038,ENSOCUG00000029153	0		0 d vs. 6 mon
GO:0060706	cell differentiation involved in embryonic placenta development	biological_process	0.018221	1	3	571	18	17521	3	ENSOCUG00000009365,ENSOCUG00000006945,ENSOCUG00000012322	0		0 d vs. 6 mon
GO:0022612	gland morphogenesis	biological_process	0.018431	1	7	571	86	17521	4	ENSOCUG00000001242,ENSOCUG00000012541,ENSOCUG00000016787,ENSOCUG00000029636	3	ENSOCUG00000003142,ENSOCUG00000004829,ENSOCUG00000005780	0 d vs. 6 mon
GO:2000021	regulation of ion homeostasis	biological_process	0.018683	1	8	571	105	17521	2	ENSOCUG00000010502,ENSOCUG00000011459	6	ENSOCUG00000023877,ENSOCUG00000016280,ENSOCUG00000015957,ENSOCUG00000015301,ENSOCUG00000026515,ENSOCUG00000010013	0 d vs. 6 mon
GO:0048875	chemical homeostasis within a tissue	biological_process	0.018695	1	2	571	7	17521	1	ENSOCUG00000017926	1	ENSOCUG00000009680	0 d vs. 6 mon
GO:2000677	regulation of transcription regulatory region DNA binding	biological_process	0.019272	1	3	571	18	17521	2	ENSOCUG00000017821,ENSOCUG00000007757	1	ENSOCUG00000023877	0 d vs. 6 mon
GO:0009887	organ morphogenesis	biological_process	0.019463	1	30	571	633	17521	25	ENSOCUG00000012541,ENSOCUG00000012363,ENSOCUG00000029636,ENSOCUG00000014744,ENSOCUG00000010834,ENSOCUG00000001242,ENSOCUG00000010436,ENSOCUG00000007833,ENSOCUG00000008153,ENSOCUG00000016173,ENSOCUG00000016787,ENSOCUG00000005315,ENSOCUG00000007069,ENSOCUG00000012322,ENSOCUG00000008226,ENSOCUG00000021468,ENSOCUG00000029123,ENSOCUG00000006280,ENSOCUG00000002481,ENSOCUG00000023482,ENSOCUG00000001752,…	5	ENSOCUG00000003142,ENSOCUG00000002964,ENSOCUG00000004829,ENSOCUG00000005780,ENSOCUG00000005489	0 d vs. 6 mon
GO:0009404	toxin metabolic process	biological_process	0.01955	1	2	571	7	17521	0		2	ENSOCUG00000017744,ENSOCUG00000005177	0 d vs. 6 mon
GO:0060371	regulation of atrial cardiac muscle cell membrane depolarization	biological_process	0.019916	1	2	571	7	17521	1	ENSOCUG00000010502	1	ENSOCUG00000015301	0 d vs. 6 mon
GO:0034754	cellular hormone metabolic process	biological_process	0.019927	1	5	571	49	17521	3	ENSOCUG00000007225,ENSOCUG00000008439,ENSOCUG00000000431	2	ENSOCUG00000027865,ENSOCUG00000004829	0 d vs. 6 mon
GO:0060571	morphogenesis of an epithelial fold	biological_process	0.020304	1	3	571	19	17521	2	ENSOCUG00000016173,ENSOCUG00000012541	1	ENSOCUG00000003142	0 d vs. 6 mon
GO:0043950	positive regulation of cAMP-mediated signaling	biological_process	0.020343	1	2	571	7	17521	0		2	ENSOCUG00000026515,ENSOCUG00000016280	0 d vs. 6 mon
GO:0048262	determination of dorsal/ventral asymmetry	biological_process	0.020688	1	2	571	7	17521	1	ENSOCUG00000012541	1	ENSOCUG00000023877	0 d vs. 6 mon
GO:0048263	determination of dorsal identity	biological_process	0.020688	1	2	571	7	17521	1	ENSOCUG00000012541	1	ENSOCUG00000023877	0 d vs. 6 mon
GO:0045662	negative regulation of myoblast differentiation	biological_process	0.020974	1	3	571	18	17521	1	ENSOCUG00000012541	2	ENSOCUG00000016280,ENSOCUG00000023877	0 d vs. 6 mon
GO:2000027	regulation of organ morphogenesis	biological_process	0.020982	1	8	571	107	17521	5	ENSOCUG00000012363,ENSOCUG00000023482,ENSOCUG00000001752,ENSOCUG00000016173,ENSOCUG00000005315	3	ENSOCUG00000003142,ENSOCUG00000005780,ENSOCUG00000004829	0 d vs. 6 mon
GO:0032350	regulation of hormone metabolic process	biological_process	0.021305	1	3	571	19	17521	2	ENSOCUG00000008439,ENSOCUG00000017821	1	ENSOCUG00000005780	0 d vs. 6 mon
GO:0071294	cellular response to zinc ion	biological_process	0.021673	1	2	571	7	17521	2	ENSOCUG00000021126,ENSOCUG00000021209	0		0 d vs. 6 mon
GO:0048608	reproductive structure development	biological_process	0.023323	1	15	571	266	17521	12	ENSOCUG00000015371,ENSOCUG00000012322,ENSOCUG00000006945,ENSOCUG00000010996,ENSOCUG00000010436,ENSOCUG00000004450,ENSOCUG00000009365,ENSOCUG00000016173,ENSOCUG00000016787,ENSOCUG00000007833,ENSOCUG00000013315,ENSOCUG00000027535	3	ENSOCUG00000016238,ENSOCUG00000003142,ENSOCUG00000004829	0 d vs. 6 mon
GO:1902369	negative regulation of RNA catabolic process	biological_process	0.023533	1	2	571	8	17521	1	ENSOCUG00000021242	1	ENSOCUG00000009713	0 d vs. 6 mon
GO:0035588	G-protein coupled purinergic receptor signaling pathway	biological_process	0.023636	1	3	571	19	17521	1	ENSOCUG00000005883	2	ENSOCUG00000013929,ENSOCUG00000010828	0 d vs. 6 mon
GO:0002934	desmosome organization	biological_process	0.024103	1	2	571	8	17521	2	ENSOCUG00000010458,ENSOCUG00000017717	0		0 d vs. 6 mon
GO:0070670	response to interleukin-4	biological_process	0.024345	1	3	571	20	17521	3	ENSOCUG00000010436,ENSOCUG00000017821,ENSOCUG00000013315	0		0 d vs. 6 mon
GO:0061458	reproductive system development	biological_process	0.024606	1	15	571	268	17521	12	ENSOCUG00000015371,ENSOCUG00000006945,ENSOCUG00000012322,ENSOCUG00000010996,ENSOCUG00000010436,ENSOCUG00000016787,ENSOCUG00000004450,ENSOCUG00000016173,ENSOCUG00000009365,ENSOCUG00000013315,ENSOCUG00000027535,ENSOCUG00000007833	3	ENSOCUG00000016238,ENSOCUG00000003142,ENSOCUG00000004829	0 d vs. 6 mon
GO:0060351	cartilage development involved in endochondral bone morphogenesis	biological_process	0.024628	1	3	571	20	17521	3	ENSOCUG00000008153,ENSOCUG00000029123,ENSOCUG00000002481	0		0 d vs. 6 mon
GO:2000649	regulation of sodium ion transmembrane transporter activity	biological_process	0.024938	1	3	571	20	17521	1	ENSOCUG00000010502	2	ENSOCUG00000015301,ENSOCUG00000023857	0 d vs. 6 mon
GO:0006700	C21-steroid hormone biosynthetic process	biological_process	0.025397	1	2	571	8	17521	1	ENSOCUG00000008439	1	ENSOCUG00000027865	0 d vs. 6 mon
GO:0010665	regulation of cardiac muscle cell apoptotic process	biological_process	0.025682	1	2	571	8	17521	0		2	ENSOCUG00000010013,ENSOCUG00000001952	0 d vs. 6 mon
GO:0035590	purinergic nucleotide receptor signaling pathway	biological_process	0.025804	1	3	571	20	17521	1	ENSOCUG00000005883	2	ENSOCUG00000013929,ENSOCUG00000010828	0 d vs. 6 mon
GO:0035295	tube development	biological_process	0.026026	1	21	571	419	17521	13	ENSOCUG00000012363,ENSOCUG00000012541,ENSOCUG00000016173,ENSOCUG00000007757,ENSOCUG00000001242,ENSOCUG00000010436,ENSOCUG00000010834,ENSOCUG00000017926,ENSOCUG00000029123,ENSOCUG00000015371,ENSOCUG00000001752,ENSOCUG00000009365,ENSOCUG00000006223	8	ENSOCUG00000006590,ENSOCUG00000004829,ENSOCUG00000003142,ENSOCUG00000027936,ENSOCUG00000016280,ENSOCUG00000001106,ENSOCUG00000002759,ENSOCUG00000001952	0 d vs. 6 mon
GO:0033598	mammary gland epithelial cell proliferation	biological_process	0.026525	1	3	571	21	17521	2	ENSOCUG00000012177,ENSOCUG00000017821	1	ENSOCUG00000004829	0 d vs. 6 mon
GO:0019730	antimicrobial humoral response	biological_process	0.026563	1	3	571	20	17521	2	ENSOCUG00000010998,ENSOCUG00000008779	1	ENSOCUG00000023535	0 d vs. 6 mon
GO:0051899	membrane depolarization	biological_process	0.02679	1	4	571	36	17521	1	ENSOCUG00000010502	3	ENSOCUG00000015957,ENSOCUG00000015301,ENSOCUG00000023857	0 d vs. 6 mon
GO:0048754	branching morphogenesis of an epithelial tube	biological_process	0.02684	1	8	571	113	17521	5	ENSOCUG00000012363,ENSOCUG00000001242,ENSOCUG00000010436,ENSOCUG00000016173,ENSOCUG00000001752	3	ENSOCUG00000003142,ENSOCUG00000027936,ENSOCUG00000004829	0 d vs. 6 mon
GO:0043568	positive regulation of insulin-like growth factor receptor signaling pathway	biological_process	0.026966	1	2	571	8	17521	1	ENSOCUG00000029153	1	ENSOCUG00000003142	0 d vs. 6 mon
GO:0086005	ventricular cardiac muscle cell action potential	biological_process	0.027391	1	3	571	21	17521	3	ENSOCUG00000005007,ENSOCUG00000010502,ENSOCUG00000012518	0		0 d vs. 6 mon
GO:0002063	chondrocyte development	biological_process	0.027504	1	3	571	21	17521	3	ENSOCUG00000008153,ENSOCUG00000022093,ENSOCUG00000029123	0		0 d vs. 6 mon
GO:2001238	positive regulation of extrinsic apoptotic signaling pathway	biological_process	0.027728	1	4	571	36	17521	2	ENSOCUG00000012363,ENSOCUG00000011364	2	ENSOCUG00000012853,ENSOCUG00000027936	0 d vs. 6 mon
GO:0033122	negative regulation of purine nucleotide catabolic process	biological_process	0.0289	1	1	571	1	17521	0		1	ENSOCUG00000001952	0 d vs. 6 mon
GO:0043456	regulation of pentose-phosphate shunt	biological_process	0.0289	1	1	571	1	17521	0		1	ENSOCUG00000001952	0 d vs. 6 mon
GO:1902145	regulation of response to cell cycle checkpoint signaling	biological_process	0.0289	1	1	571	1	17521	0		1	ENSOCUG00000001952	0 d vs. 6 mon
GO:1902151	regulation of response to DNA integrity checkpoint signaling	biological_process	0.0289	1	1	571	1	17521	0		1	ENSOCUG00000001952	0 d vs. 6 mon
GO:1902153	regulation of response to DNA damage checkpoint signaling	biological_process	0.0289	1	1	571	1	17521	0		1	ENSOCUG00000001952	0 d vs. 6 mon
GO:1902689	negative regulation of NAD metabolic process	biological_process	0.0289	1	1	571	1	17521	0		1	ENSOCUG00000001952	0 d vs. 6 mon
GO:1904024	negative regulation of glucose catabolic process to lactate via pyruvate	biological_process	0.0289	1	1	571	1	17521	0		1	ENSOCUG00000001952	0 d vs. 6 mon
GO:0006507	GPI anchor release	biological_process	0.028926	1	1	571	1	17521	1	ENSOCUG00000000348	0		0 d vs. 6 mon
GO:0034014	response to triglyceride	biological_process	0.028926	1	1	571	1	17521	1	ENSOCUG00000000348	0		0 d vs. 6 mon
GO:0071401	cellular response to triglyceride	biological_process	0.028926	1	1	571	1	17521	1	ENSOCUG00000000348	0		0 d vs. 6 mon
GO:2000683	regulation of cellular response to X-ray	biological_process	0.028935	1	1	571	1	17521	1	ENSOCUG00000017821	0		0 d vs. 6 mon
GO:0002785	negative regulation of antimicrobial peptide production	biological_process	0.028967	1	1	571	1	17521	1	ENSOCUG00000008779	0		0 d vs. 6 mon
GO:0002787	negative regulation of antibacterial peptide production	biological_process	0.028967	1	1	571	1	17521	1	ENSOCUG00000008779	0		0 d vs. 6 mon
GO:0008348	negative regulation of antimicrobial humoral response	biological_process	0.028967	1	1	571	1	17521	1	ENSOCUG00000008779	0		0 d vs. 6 mon
GO:2001287	negative regulation of caveolin-mediated endocytosis	biological_process	0.028979	1	1	571	1	17521	1	ENSOCUG00000004691	0		0 d vs. 6 mon
GO:0045682	regulation of epidermis development	biological_process	0.029004	1	5	571	54	17521	5	ENSOCUG00000029569,ENSOCUG00000006405,ENSOCUG00000013779,ENSOCUG00000029153,ENSOCUG00000017717	0		0 d vs. 6 mon
GO:1901204	regulation of adrenergic receptor signaling pathway involved in heart process	biological_process	0.029352	1	1	571	1	17521	0		1	ENSOCUG00000014718	0 d vs. 6 mon
GO:1901206	positive regulation of adrenergic receptor signaling pathway involved in heart process	biological_process	0.029352	1	1	571	1	17521	0		1	ENSOCUG00000014718	0 d vs. 6 mon
GO:0042445	hormone metabolic process	biological_process	0.029382	1	7	571	93	17521	4	ENSOCUG00000017821,ENSOCUG00000007225,ENSOCUG00000008439,ENSOCUG00000000431	3	ENSOCUG00000027865,ENSOCUG00000005780,ENSOCUG00000004829	0 d vs. 6 mon
GO:0043392	negative regulation of DNA binding	biological_process	0.029413	1	3	571	21	17521	2	ENSOCUG00000007757,ENSOCUG00000010436	1	ENSOCUG00000023877	0 d vs. 6 mon
GO:0006936	muscle contraction	biological_process	0.029429	1	10	571	157	17521	5	ENSOCUG00000010829,ENSOCUG00000010502,ENSOCUG00000012518,ENSOCUG00000015634,ENSOCUG00000005007	5	ENSOCUG00000014718,ENSOCUG00000011147,ENSOCUG00000009680,ENSOCUG00000015301,ENSOCUG00000023857	0 d vs. 6 mon
GO:0035442	dipeptide transmembrane transport	biological_process	0.029478	1	1	571	1	17521	0		1	ENSOCUG00000011742	0 d vs. 6 mon
GO:0042938	dipeptide transport	biological_process	0.029478	1	1	571	1	17521	0		1	ENSOCUG00000011742	0 d vs. 6 mon
GO:0090088	regulation of oligopeptide transport	biological_process	0.029478	1	1	571	1	17521	0		1	ENSOCUG00000011742	0 d vs. 6 mon
GO:0090089	regulation of dipeptide transport	biological_process	0.029478	1	1	571	1	17521	0		1	ENSOCUG00000011742	0 d vs. 6 mon
GO:2000878	positive regulation of oligopeptide transport	biological_process	0.029478	1	1	571	1	17521	0		1	ENSOCUG00000011742	0 d vs. 6 mon
GO:2000880	positive regulation of dipeptide transport	biological_process	0.029478	1	1	571	1	17521	0		1	ENSOCUG00000011742	0 d vs. 6 mon
GO:2001148	regulation of dipeptide transmembrane transport	biological_process	0.029478	1	1	571	1	17521	0		1	ENSOCUG00000011742	0 d vs. 6 mon
GO:2001150	positive regulation of dipeptide transmembrane transport	biological_process	0.029478	1	1	571	1	17521	0		1	ENSOCUG00000011742	0 d vs. 6 mon
GO:0045861	negative regulation of proteolysis	biological_process	0.029545	1	13	571	223	17521	12	ENSOCUG00000006405,ENSOCUG00000015371,ENSOCUG00000008779,ENSOCUG00000021618,ENSOCUG00000006863,ENSOCUG00000010392,ENSOCUG00000010436,ENSOCUG00000029025,ENSOCUG00000001752,ENSOCUG00000004452,ENSOCUG00000014452,ENSOCUG00000016787	1	ENSOCUG00000010013	0 d vs. 6 mon
GO:1901074	regulation of engulfment of apoptotic cell	biological_process	0.029884	1	1	571	1	17521	1	ENSOCUG00000022477	0		0 d vs. 6 mon
GO:0051592	response to calcium ion	biological_process	0.029889	1	5	571	55	17521	4	ENSOCUG00000015634,ENSOCUG00000022477,ENSOCUG00000000348,ENSOCUG00000023019	1	ENSOCUG00000009680	0 d vs. 6 mon
GO:0051977	lysophospholipid transport	biological_process	0.030063	1	1	571	1	17521	0		1	ENSOCUG00000001028	0 d vs. 6 mon
GO:1990379	lipid transport across blood brain barrier	biological_process	0.030063	1	1	571	1	17521	0		1	ENSOCUG00000001028	0 d vs. 6 mon
GO:0098609	cell-cell adhesion	biological_process	0.030287	1	26	571	550	17521	21	ENSOCUG00000006863,ENSOCUG00000021297,ENSOCUG00000006498,ENSOCUG00000006223,ENSOCUG00000007342,ENSOCUG00000026629,ENSOCUG00000010458,ENSOCUG00000002356,ENSOCUG00000008805,ENSOCUG00000029143,ENSOCUG00000017821,ENSOCUG00000010436,ENSOCUG00000011842,ENSOCUG00000008439,ENSOCUG00000012518,ENSOCUG00000022921,ENSOCUG00000013779,ENSOCUG00000004126,ENSOCUG00000012534,ENSOCUG00000021242,ENSOCUG00000029153	5	Novel02053,ENSOCUG00000013774,ENSOCUG00000003344,ENSOCUG00000007470,ENSOCUG00000012853	0 d vs. 6 mon
GO:0060670	branching involved in labyrinthine layer morphogenesis	biological_process	0.030745	1	2	571	9	17521	2	ENSOCUG00000015371,ENSOCUG00000009365	0		0 d vs. 6 mon
GO:0030326	embryonic limb morphogenesis	biological_process	0.03084	1	7	571	95	17521	6	ENSOCUG00000029123,ENSOCUG00000001752,ENSOCUG00000007225,ENSOCUG00000010436,ENSOCUG00000008226,ENSOCUG00000010834	1	ENSOCUG00000007470	0 d vs. 6 mon
GO:0035113	embryonic appendage morphogenesis	biological_process	0.03084	1	7	571	95	17521	6	ENSOCUG00000010834,ENSOCUG00000010436,ENSOCUG00000008226,ENSOCUG00000007225,ENSOCUG00000001752,ENSOCUG00000029123	1	ENSOCUG00000007470	0 d vs. 6 mon
GO:0042635	positive regulation of hair cycle	biological_process	0.030996	1	2	571	9	17521	2	ENSOCUG00000029569,ENSOCUG00000013779	0		0 d vs. 6 mon
GO:0051798	positive regulation of hair follicle development	biological_process	0.030996	1	2	571	9	17521	2	ENSOCUG00000013779,ENSOCUG00000029569	0		0 d vs. 6 mon
GO:0032771	regulation of monophenol monooxygenase activity	biological_process	0.031205	1	1	571	1	17521	1	ENSOCUG00000029153	0		0 d vs. 6 mon
GO:0032773	positive regulation of monophenol monooxygenase activity	biological_process	0.031205	1	1	571	1	17521	1	ENSOCUG00000029153	0		0 d vs. 6 mon
GO:0032912	negative regulation of transforming growth factor beta2 production	biological_process	0.031205	1	1	571	1	17521	1	ENSOCUG00000029153	0		0 d vs. 6 mon
GO:0051796	negative regulation of catagen	biological_process	0.031205	1	1	571	1	17521	1	ENSOCUG00000029153	0		0 d vs. 6 mon
GO:0060901	regulation of hair cycle by canonical Wnt signaling pathway	biological_process	0.031205	1	1	571	1	17521	1	ENSOCUG00000029153	0		0 d vs. 6 mon
GO:1902908	regulation of melanosome transport	biological_process	0.031205	1	1	571	1	17521	1	ENSOCUG00000029153	0		0 d vs. 6 mon
GO:1902910	positive regulation of melanosome transport	biological_process	0.031205	1	1	571	1	17521	1	ENSOCUG00000029153	0		0 d vs. 6 mon
GO:0072574	hepatocyte proliferation	biological_process	0.031255	1	2	571	9	17521	1	ENSOCUG00000029636	1	ENSOCUG00000005780	0 d vs. 6 mon
GO:0072575	epithelial cell proliferation involved in liver morphogenesis	biological_process	0.031255	1	2	571	9	17521	1	ENSOCUG00000029636	1	ENSOCUG00000005780	0 d vs. 6 mon
GO:0097536	thymus epithelium morphogenesis	biological_process	0.031275	1	1	571	1	17521	1	ENSOCUG00000013779	0		0 d vs. 6 mon
GO:0006590	thyroid hormone generation	biological_process	0.031372	1	2	571	9	17521	1	ENSOCUG00000017821	1	ENSOCUG00000005780	0 d vs. 6 mon
GO:0060736	prostate gland growth	biological_process	0.031537	1	2	571	9	17521	0		2	ENSOCUG00000004829,ENSOCUG00000003142	0 d vs. 6 mon
GO:0010659	cardiac muscle cell apoptotic process	biological_process	0.031707	1	2	571	9	17521	0		2	ENSOCUG00000010013,ENSOCUG00000001952	0 d vs. 6 mon
GO:0038166	angiotensin-activated signaling pathway	biological_process	0.032218	1	2	571	9	17521	1	ENSOCUG00000012363	1	ENSOCUG00000011742	0 d vs. 6 mon
GO:0050679	positive regulation of epithelial cell proliferation	biological_process	0.032353	1	7	571	95	17521	5	ENSOCUG00000012177,ENSOCUG00000029153,ENSOCUG00000016173,ENSOCUG00000001242,ENSOCUG00000000194	2	ENSOCUG00000005780,ENSOCUG00000003142	0 d vs. 6 mon
GO:0097306	cellular response to alcohol	biological_process	0.032377	1	5	571	56	17521	2	ENSOCUG00000008805,ENSOCUG00000000348	3	ENSOCUG00000003142,ENSOCUG00000005112,ENSOCUG00000004829	0 d vs. 6 mon
GO:0010662	regulation of striated muscle cell apoptotic process	biological_process	0.032387	1	2	571	9	17521	0		2	ENSOCUG00000010013,ENSOCUG00000001952	0 d vs. 6 mon
GO:0000320	re-entry into mitotic cell cycle	biological_process	0.032438	1	1	571	1	17521	1	ENSOCUG00000004450	0		0 d vs. 6 mon
GO:0018993	somatic sex determination	biological_process	0.032496	1	1	571	1	17521	0		1	ENSOCUG00000003142	0 d vs. 6 mon
GO:0019102	male somatic sex determination	biological_process	0.032496	1	1	571	1	17521	0		1	ENSOCUG00000003142	0 d vs. 6 mon
GO:0060514	prostate induction	biological_process	0.032496	1	1	571	1	17521	0		1	ENSOCUG00000003142	0 d vs. 6 mon
GO:0060515	prostate field specification	biological_process	0.032496	1	1	571	1	17521	0		1	ENSOCUG00000003142	0 d vs. 6 mon
GO:0060520	activation of prostate induction by androgen receptor signaling pathway	biological_process	0.032496	1	1	571	1	17521	0		1	ENSOCUG00000003142	0 d vs. 6 mon
GO:0048148	behavioral response to cocaine	biological_process	0.032694	1	2	571	9	17521	0		2	ENSOCUG00000010579,ENSOCUG00000009680	0 d vs. 6 mon
GO:0007157	heterophilic cell-cell adhesion via plasma membrane cell adhesion molecules	biological_process	0.032784	1	3	571	23	17521	2	ENSOCUG00000026629,ENSOCUG00000010458	1	Novel02053	0 d vs. 6 mon
GO:0035637	multicellular organismal signaling	biological_process	0.032804	1	6	571	75	17521	3	ENSOCUG00000012518,ENSOCUG00000005007,ENSOCUG00000010502	3	ENSOCUG00000015301,ENSOCUG00000023857,ENSOCUG00000011147	0 d vs. 6 mon
GO:0038133	ERBB2-ERBB3 signaling pathway	biological_process	0.03284	1	1	571	1	17521	0		1	ENSOCUG00000015957	0 d vs. 6 mon
GO:0002933	lipid hydroxylation	biological_process	0.032853	1	1	571	1	17521	0		1	ENSOCUG00000017744	0 d vs. 6 mon
GO:0003414	chondrocyte morphogenesis involved in endochondral bone morphogenesis	biological_process	0.032863	1	1	571	1	17521	1	ENSOCUG00000008153	0		0 d vs. 6 mon
GO:0003429	growth plate cartilage chondrocyte morphogenesis	biological_process	0.032863	1	1	571	1	17521	1	ENSOCUG00000008153	0		0 d vs. 6 mon
GO:0090171	chondrocyte morphogenesis	biological_process	0.032863	1	1	571	1	17521	1	ENSOCUG00000008153	0		0 d vs. 6 mon
GO:0046967	cytosol to ER transport	biological_process	0.03287	1	1	571	1	17521	0		1	ENSOCUG00000002135	0 d vs. 6 mon
GO:0002033	vasodilation by angiotensin involved in regulation of systemic arterial blood pressure	biological_process	0.032888	1	1	571	1	17521	1	ENSOCUG00000012363	0		0 d vs. 6 mon
GO:0007199	G-protein coupled receptor signaling pathway coupled to cGMP nucleotide second messenger	biological_process	0.032888	1	1	571	1	17521	1	ENSOCUG00000012363	0		0 d vs. 6 mon
GO:0006684	sphingomyelin metabolic process	biological_process	0.032889	1	2	571	9	17521	1	ENSOCUG00000011634	1	ENSOCUG00000015737	0 d vs. 6 mon
GO:0043438	acetoacetic acid metabolic process	biological_process	0.032896	1	1	571	1	17521	1	ENSOCUG00000004221	0		0 d vs. 6 mon
GO:0034275	kynurenic acid metabolic process	biological_process	0.032907	1	1	571	1	17521	0		1	ENSOCUG00000003344	0 d vs. 6 mon
GO:0034276	kynurenic acid biosynthetic process	biological_process	0.032907	1	1	571	1	17521	0		1	ENSOCUG00000003344	0 d vs. 6 mon
GO:0032980	keratinocyte activation	biological_process	0.032915	1	1	571	1	17521	1	ENSOCUG00000029348	0		0 d vs. 6 mon
GO:1902310	positive regulation of peptidyl-serine dephosphorylation	biological_process	0.033049	1	1	571	1	17521	0		1	ENSOCUG00000024073	0 d vs. 6 mon
GO:0016999	antibiotic metabolic process	biological_process	0.033087	1	1	571	1	17521	1	ENSOCUG00000010392	0		0 d vs. 6 mon
GO:0042222	interleukin-1 biosynthetic process	biological_process	0.033088	1	1	571	1	17521	1	ENSOCUG00000008439	0		0 d vs. 6 mon
GO:0044849	estrous cycle	biological_process	0.033088	1	1	571	1	17521	1	ENSOCUG00000008439	0		0 d vs. 6 mon
GO:0045360	regulation of interleukin-1 biosynthetic process	biological_process	0.033088	1	1	571	1	17521	1	ENSOCUG00000008439	0		0 d vs. 6 mon
GO:0045362	positive regulation of interleukin-1 biosynthetic process	biological_process	0.033088	1	1	571	1	17521	1	ENSOCUG00000008439	0		0 d vs. 6 mon
GO:0050720	interleukin-1 beta biosynthetic process	biological_process	0.033088	1	1	571	1	17521	1	ENSOCUG00000008439	0		0 d vs. 6 mon
GO:0050722	regulation of interleukin-1 beta biosynthetic process	biological_process	0.033088	1	1	571	1	17521	1	ENSOCUG00000008439	0		0 d vs. 6 mon
GO:0050725	positive regulation of interleukin-1 beta biosynthetic process	biological_process	0.033088	1	1	571	1	17521	1	ENSOCUG00000008439	0		0 d vs. 6 mon
GO:0098758	response to interleukin-8	biological_process	0.033088	1	1	571	1	17521	1	ENSOCUG00000008439	0		0 d vs. 6 mon
GO:0098759	cellular response to interleukin-8	biological_process	0.033088	1	1	571	1	17521	1	ENSOCUG00000008439	0		0 d vs. 6 mon
GO:2000182	regulation of progesterone biosynthetic process	biological_process	0.033088	1	1	571	1	17521	1	ENSOCUG00000008439	0		0 d vs. 6 mon
GO:0035498	carnosine metabolic process	biological_process	0.033222	1	1	571	1	17521	0		1	ENSOCUG00000017017	0 d vs. 6 mon
GO:0071973	bacterial-type flagellum-dependent cell motility	biological_process	0.033256	1	1	571	1	17521	1	Novel00993	0		0 d vs. 6 mon
GO:0097588	archaeal or bacterial-type flagellum-dependent cell motility	biological_process	0.033256	1	1	571	1	17521	1	Novel00993	0		0 d vs. 6 mon
GO:2000299	negative regulation of Rho-dependent protein serine/threonine kinase activity	biological_process	0.033913	1	1	571	1	17521	0		1	ENSOCUG00000014147	0 d vs. 6 mon
GO:0007275	multicellular organismal development	biological_process	0.034138	1	106	571	2811	17521	69	ENSOCUG00000012177,ENSOCUG00000007833,ENSOCUG00000010834,ENSOCUG00000025593,ENSOCUG00000007225,ENSOCUG00000009365,ENSOCUG00000027535,ENSOCUG00000010996,ENSOCUG00000011634,ENSOCUG00000021468,ENSOCUG00000007069,ENSOCUG00000006945,ENSOCUG00000016173,ENSOCUG00000022921,ENSOCUG00000005315,ENSOCUG00000008153,ENSOCUG00000011364,ENSOCUG00000017821,ENSOCUG00000007757,ENSOCUG00000029153,ENSOCUG00000000194,…	37	ENSOCUG00000028108,ENSOCUG00000001028,ENSOCUG00000012853,ENSOCUG00000009764,ENSOCUG00000001952,ENSOCUG00000011752,ENSOCUG00000004829,ENSOCUG00000015957,ENSOCUG00000016280,ENSOCUG00000027936,ENSOCUG00000026148,ENSOCUG00000002301,ENSOCUG00000017096,ENSOCUG00000005780,ENSOCUG00000009680,ENSOCUG00000023877,ENSOCUG00000014718,ENSOCUG00000012411,ENSOCUG00000016238,ENSOCUG00000002197,ENSOCUG00000007470,…	0 d vs. 6 mon
GO:0055117	regulation of cardiac muscle contraction	biological_process	0.034397	1	5	571	57	17521	3	ENSOCUG00000005007,ENSOCUG00000010502,ENSOCUG00000012518	2	ENSOCUG00000015301,ENSOCUG00000023857	0 d vs. 6 mon
GO:0044324	regulation of transcription involved in anterior/posterior axis specification	biological_process	0.034611	1	1	571	1	17521	0		1	ENSOCUG00000023877	0 d vs. 6 mon
GO:1990442	intrinsic apoptotic signaling pathway in response to nitrosative stress	biological_process	0.034611	1	1	571	1	17521	0		1	ENSOCUG00000023877	0 d vs. 6 mon
GO:2000678	negative regulation of transcription regulatory region DNA binding	biological_process	0.034684	1	2	571	9	17521	1	ENSOCUG00000007757	1	ENSOCUG00000023877	0 d vs. 6 mon
GO:0014736	negative regulation of muscle atrophy	biological_process	0.034776	1	1	571	1	17521	0		1	ENSOCUG00000010013	0 d vs. 6 mon
GO:0014876	response to injury involved in regulation of muscle adaptation	biological_process	0.034776	1	1	571	1	17521	0		1	ENSOCUG00000010013	0 d vs. 6 mon
GO:0071104	response to interleukin-9	biological_process	0.034797	1	1	571	1	17521	1	ENSOCUG00000013315	0		0 d vs. 6 mon
GO:0071105	response to interleukin-11	biological_process	0.034797	1	1	571	1	17521	1	ENSOCUG00000013315	0		0 d vs. 6 mon
GO:0006643	membrane lipid metabolic process	biological_process	0.034869	1	8	571	115	17521	3	ENSOCUG00000011634,ENSOCUG00000000348,ENSOCUG00000017398	5	ENSOCUG00000013051,ENSOCUG00000015737,ENSOCUG00000008311,ENSOCUG00000002197,ENSOCUG00000004560	0 d vs. 6 mon
GO:0086047	membrane depolarization during Purkinje myocyte cell action potential	biological_process	0.034937	1	1	571	1	17521	0		1	ENSOCUG00000015301	0 d vs. 6 mon
GO:0002028	regulation of sodium ion transport	biological_process	0.035096	1	4	571	39	17521	1	ENSOCUG00000010502	3	ENSOCUG00000014718,ENSOCUG00000015301,ENSOCUG00000023857	0 d vs. 6 mon
GO:1901740	negative regulation of myoblast fusion	biological_process	0.035307	1	1	571	1	17521	0		1	ENSOCUG00000016280	0 d vs. 6 mon
GO:0042440	pigment metabolic process	biological_process	0.035634	1	4	571	39	17521	4	ENSOCUG00000029153,ENSOCUG00000013038,ENSOCUG00000004221,ENSOCUG00000013315	0		0 d vs. 6 mon
GO:0042634	regulation of hair cycle	biological_process	0.03584	1	3	571	23	17521	3	ENSOCUG00000029153,ENSOCUG00000013779,ENSOCUG00000029569	0		0 d vs. 6 mon
GO:0090090	negative regulation of canonical Wnt signaling pathway	biological_process	0.036415	1	6	571	77	17521	4	ENSOCUG00000008439,ENSOCUG00000001752,ENSOCUG00000010436,ENSOCUG00000012541	2	ENSOCUG00000012853,ENSOCUG00000023877	0 d vs. 6 mon
GO:0060603	mammary gland duct morphogenesis	biological_process	0.037162	1	3	571	24	17521	1	ENSOCUG00000012541	2	ENSOCUG00000003142,ENSOCUG00000004829	0 d vs. 6 mon
GO:0045880	positive regulation of smoothened signaling pathway	biological_process	0.037395	1	3	571	24	17521	3	ENSOCUG00000001752,ENSOCUG00000029123,ENSOCUG00000015611	0		0 d vs. 6 mon
GO:0072576	liver morphogenesis	biological_process	0.03763	1	2	571	10	17521	1	ENSOCUG00000029636	1	ENSOCUG00000005780	0 d vs. 6 mon
GO:0051148	negative regulation of muscle cell differentiation	biological_process	0.03775	1	4	571	39	17521	1	ENSOCUG00000012541	3	ENSOCUG00000012557,ENSOCUG00000016280,ENSOCUG00000023877	0 d vs. 6 mon
GO:0010658	striated muscle cell apoptotic process	biological_process	0.038952	1	2	571	10	17521	0		2	ENSOCUG00000010013,ENSOCUG00000001952	0 d vs. 6 mon
GO:0006521	regulation of cellular amino acid metabolic process	biological_process	0.039616	1	2	571	10	17521	1	ENSOCUG00000017821	1	ENSOCUG00000005780	0 d vs. 6 mon
GO:0003254	regulation of membrane depolarization	biological_process	0.039699	1	3	571	24	17521	1	ENSOCUG00000010502	2	ENSOCUG00000015301,ENSOCUG00000015957	0 d vs. 6 mon
GO:0060306	regulation of membrane repolarization	biological_process	0.039761	1	3	571	24	17521	1	ENSOCUG00000005007	2	ENSOCUG00000023857,ENSOCUG00000015301	0 d vs. 6 mon
GO:0032438	melanosome organization	biological_process	0.039763	1	2	571	10	17521	2	ENSOCUG00000000999,ENSOCUG00000004221	0		0 d vs. 6 mon
GO:0050678	regulation of epithelial cell proliferation	biological_process	0.041634	1	11	571	190	17521	9	ENSOCUG00000006405,ENSOCUG00000000194,ENSOCUG00000029153,ENSOCUG00000001242,ENSOCUG00000017821,ENSOCUG00000001752,ENSOCUG00000016787,ENSOCUG00000012177,ENSOCUG00000016173	2	ENSOCUG00000003142,ENSOCUG00000005780	0 d vs. 6 mon
GO:0048705	skeletal system morphogenesis	biological_process	0.042315	1	10	571	167	17521	9	ENSOCUG00000008153,ENSOCUG00000022093,ENSOCUG00000010834,ENSOCUG00000002481,ENSOCUG00000021468,ENSOCUG00000029123,ENSOCUG00000007069,ENSOCUG00000008226,ENSOCUG00000012322	1	ENSOCUG00000005489	0 d vs. 6 mon
GO:0051216	cartilage development	biological_process	0.042792	1	8	571	122	17521	5	ENSOCUG00000022093,ENSOCUG00000008153,ENSOCUG00000002481,ENSOCUG00000029123,ENSOCUG00000021468	3	ENSOCUG00000002197,ENSOCUG00000012557,ENSOCUG00000007470	0 d vs. 6 mon
GO:0033240	positive regulation of cellular amine metabolic process	biological_process	0.043883	1	2	571	11	17521	1	ENSOCUG00000017821	1	ENSOCUG00000005780	0 d vs. 6 mon
GO:0043500	muscle adaptation	biological_process	0.045144	1	4	571	42	17521	1	ENSOCUG00000026916	3	ENSOCUG00000010013,ENSOCUG00000015957,ENSOCUG00000005112	0 d vs. 6 mon
GO:0001508	action potential	biological_process	0.04517	1	5	571	61	17521	3	ENSOCUG00000012518,ENSOCUG00000005007,ENSOCUG00000010502	2	ENSOCUG00000015301,ENSOCUG00000023857	0 d vs. 6 mon
GO:0006959	humoral immune response	biological_process	0.04602	1	5	571	61	17521	3	ENSOCUG00000008779,ENSOCUG00000029663,ENSOCUG00000010998	2	ENSOCUG00000023535,Novel00895	0 d vs. 6 mon
GO:0035725	sodium ion transmembrane transport	biological_process	0.046105	1	6	571	83	17521	3	ENSOCUG00000010502,ENSOCUG00000013038,Novel00467	3	ENSOCUG00000004890,ENSOCUG00000023857,ENSOCUG00000015301	0 d vs. 6 mon
GO:0086014	atrial cardiac muscle cell action potential	biological_process	0.046121	1	2	571	11	17521	2	ENSOCUG00000010502,ENSOCUG00000005007	0		0 d vs. 6 mon
GO:0086026	atrial cardiac muscle cell to AV node cell signaling	biological_process	0.046121	1	2	571	11	17521	2	ENSOCUG00000005007,ENSOCUG00000010502	0		0 d vs. 6 mon
GO:0086066	atrial cardiac muscle cell to AV node cell communication	biological_process	0.046121	1	2	571	11	17521	2	ENSOCUG00000010502,ENSOCUG00000005007	0		0 d vs. 6 mon
GO:0042475	odontogenesis of dentin-containing tooth	biological_process	0.046868	1	4	571	43	17521	4	ENSOCUG00000012541,ENSOCUG00000010436,ENSOCUG00000010458,ENSOCUG00000007833	0		0 d vs. 6 mon
GO:0003334	keratinocyte development	biological_process	0.047114	1	2	571	11	17521	2	ENSOCUG00000006405,ENSOCUG00000029348	0		0 d vs. 6 mon
GO:0042220	response to cocaine	biological_process	0.047199	1	2	571	11	17521	0		2	ENSOCUG00000010579,ENSOCUG00000009680	0 d vs. 6 mon
GO:0048753	pigment granule organization	biological_process	0.047799	1	2	571	11	17521	2	ENSOCUG00000004221,ENSOCUG00000000999	0		0 d vs. 6 mon
GO:0043501	skeletal muscle adaptation	biological_process	0.048189	1	2	571	11	17521	1	ENSOCUG00000026916	1	ENSOCUG00000015957	0 d vs. 6 mon
GO:0061448	connective tissue development	biological_process	0.048952	1	9	571	148	17521	5	ENSOCUG00000029123,ENSOCUG00000021468,ENSOCUG00000022093,ENSOCUG00000008153,ENSOCUG00000002481	4	ENSOCUG00000007130,ENSOCUG00000002197,ENSOCUG00000012557,ENSOCUG00000007470	0 d vs. 6 mon
GO:0010818	T cell chemotaxis	biological_process	0.049272	1	2	571	11	17521	0		2	ENSOCUG00000026515,ENSOCUG00000016280	0 d vs. 6 mon
GO:0051209	release of sequestered calcium ion into cytosol	biological_process	0.049334	1	5	571	63	17521	1	ENSOCUG00000011459	4	ENSOCUG00000026515,ENSOCUG00000016280,ENSOCUG00000023877,ENSOCUG00000010013	0 d vs. 6 mon
GO:0051282	regulation of sequestering of calcium ion	biological_process	0.049334	1	5	571	63	17521	1	ENSOCUG00000011459	4	ENSOCUG00000016280,ENSOCUG00000023877,ENSOCUG00000026515,ENSOCUG00000010013	0 d vs. 6 mon
GO:0051283	negative regulation of sequestering of calcium ion	biological_process	0.049334	1	5	571	63	17521	1	ENSOCUG00000011459	4	ENSOCUG00000023877,ENSOCUG00000016280,ENSOCUG00000026515,ENSOCUG00000010013	0 d vs. 6 mon
GO:0010043	response to zinc ion	biological_process	0.04941	1	2	571	11	17521	2	ENSOCUG00000021209,ENSOCUG00000021126	0		0 d vs. 6 mon
GO:1902305	regulation of sodium ion transmembrane transport	biological_process	0.04967	1	3	571	26	17521	1	ENSOCUG00000010502	2	ENSOCUG00000023857,ENSOCUG00000015301	0 d vs. 6 mon
GO:0048736	appendage development	biological_process	0.049749	1	8	571	128	17521	7	ENSOCUG00000001752,ENSOCUG00000010834,ENSOCUG00000010436,ENSOCUG00000029123,ENSOCUG00000013779,ENSOCUG00000007225,ENSOCUG00000008226	1	ENSOCUG00000007470	0 d vs. 6 mon
GO:0060173	limb development	biological_process	0.049749	1	8	571	128	17521	7	ENSOCUG00000001752,ENSOCUG00000010834,ENSOCUG00000010436,ENSOCUG00000029123,ENSOCUG00000008226,ENSOCUG00000013779,ENSOCUG00000007225	1	ENSOCUG00000007470	0 d vs. 6 mon
GO:0033059	cellular pigmentation	biological_process	0.049772	1	3	571	26	17521	3	ENSOCUG00000000999,ENSOCUG00000029153,ENSOCUG00000004221	0		0 d vs. 6 mon
GO:0044267	cellular protein metabolic process	biological_process	2.1908e-17	2.8636e-14	544	1844	3692	17521	252	ENSOCUG00000014699,ENSOCUG00000009732,ENSOCUG00000000679,ENSOCUG00000026922,ENSOCUG00000006334,ENSOCUG00000001479,ENSOCUG00000021446,ENSOCUG00000004579,ENSOCUG00000026119,ENSOCUG00000011712,ENSOCUG00000005115,ENSOCUG00000016261,ENSOCUG00000003139,ENSOCUG00000010538,ENSOCUG00000021908,ENSOCUG00000003517,ENSOCUG00000001578,ENSOCUG00000009904,ENSOCUG00000024515,ENSOCUG00000007960,ENSOCUG00000026556,…	292	ENSOCUG00000000635,ENSOCUG00000027936,ENSOCUG00000022279,ENSOCUG00000001215,ENSOCUG00000016615,ENSOCUG00000024002,ENSOCUG00000023877,ENSOCUG00000012946,ENSOCUG00000006856,ENSOCUG00000023650,ENSOCUG00000017921,ENSOCUG00000016332,ENSOCUG00000006600,ENSOCUG00000014663,ENSOCUG00000000462,ENSOCUG00000016292,ENSOCUG00000002258,ENSOCUG00000009451,ENSOCUG00000004378,ENSOCUG00000017120,ENSOCUG00000016777,…	1 mon vs. 6 mon
GO:0044260	cellular macromolecule metabolic process	biological_process	9.7067e-16	7.4009e-13	818	1844	6093	17521	365	ENSOCUG00000006453,ENSOCUG00000005602,ENSOCUG00000006599,ENSOCUG00000027435,ENSOCUG00000027924,ENSOCUG00000006878,ENSOCUG00000013657,ENSOCUG00000001109,ENSOCUG00000009956,ENSOCUG00000014988,ENSOCUG00000016065,ENSOCUG00000027270,ENSOCUG00000005376,ENSOCUG00000009677,ENSOCUG00000000560,ENSOCUG00000005314,ENSOCUG00000006135,ENSOCUG00000012685,ENSOCUG00000001349,ENSOCUG00000004711,Novel02178,ENSOCUG0…	453	ENSOCUG00000006901,ENSOCUG00000000481,ENSOCUG00000011792,ENSOCUG00000011293,ENSOCUG00000016363,ENSOCUG00000006655,ENSOCUG00000004696,ENSOCUG00000029376,ENSOCUG00000011401,ENSOCUG00000017742,ENSOCUG00000014603,ENSOCUG00000007779,ENSOCUG00000006505,ENSOCUG00000012853,ENSOCUG00000008843,ENSOCUG00000016726,ENSOCUG00000011400,ENSOCUG00000015684,ENSOCUG00000015046,ENSOCUG00000009927,ENSOCUG00000001212,…	1 mon vs. 6 mon
GO:0044237	cellular metabolic process	biological_process	5.2005e-15	3.6602e-12	957	1844	7439	17521	451	ENSOCUG00000021526,ENSOCUG00000014935,Novel00648,ENSOCUG00000028159,ENSOCUG00000010417,ENSOCUG00000007415,ENSOCUG00000012070,ENSOCUG00000029475,ENSOCUG00000004418,ENSOCUG00000029426,ENSOCUG00000007741,ENSOCUG00000013716,ENSOCUG00000023757,ENSOCUG00000014417,ENSOCUG00000021803,ENSOCUG00000011548,ENSOCUG00000015877,ENSOCUG00000012796,ENSOCUG00000015499,ENSOCUG00000008379,ENSOCUG00000007472,ENSOCUG0…	506	ENSOCUG00000001464,ENSOCUG00000016010,ENSOCUG00000002759,ENSOCUG00000010899,ENSOCUG00000013277,ENSOCUG00000016503,ENSOCUG00000014722,ENSOCUG00000014576,ENSOCUG00000012338,ENSOCUG00000007601,ENSOCUG00000014773,ENSOCUG00000006704,ENSOCUG00000002961,Novel00209,ENSOCUG00000007468,ENSOCUG00000015939,ENSOCUG00000013044,ENSOCUG00000012992,ENSOCUG00000009076,ENSOCUG00000004833,ENSOCUG00000004896,ENSOCUG0…	1 mon vs. 6 mon
GO:0043170	macromolecule metabolic process	biological_process	7.664e-15	5.1942e-12	885	1844	6718	17521	406	ENSOCUG00000029728,ENSOCUG00000026801,ENSOCUG00000012474,ENSOCUG00000000611,ENSOCUG00000013659,ENSOCUG00000013700,ENSOCUG00000013643,ENSOCUG00000011092,ENSOCUG00000000468,ENSOCUG00000015140,ENSOCUG00000007753,ENSOCUG00000016093,ENSOCUG00000000385,ENSOCUG00000012339,ENSOCUG00000001920,ENSOCUG00000014917,ENSOCUG00000027519,ENSOCUG00000014294,ENSOCUG00000008781,ENSOCUG00000025875,ENSOCUG00000012628,…	479	ENSOCUG00000015867,ENSOCUG00000017626,ENSOCUG00000004839,ENSOCUG00000000186,ENSOCUG00000010714,ENSOCUG00000009955,ENSOCUG00000002766,ENSOCUG00000011103,Novel01807,ENSOCUG00000001165,ENSOCUG00000015866,ENSOCUG00000017754,ENSOCUG00000029691,ENSOCUG00000000516,ENSOCUG00000004653,ENSOCUG00000021484,ENSOCUG00000006944,ENSOCUG00000015591,ENSOCUG00000010740,ENSOCUG00000004470,ENSOCUG00000003711,ENSOCUG0…	1 mon vs. 6 mon
GO:0019538	protein metabolic process	biological_process	1.9439e-14	1.2704e-11	596	1844	4251	17521	287	ENSOCUG00000015070,ENSOCUG00000014102,ENSOCUG00000003905,ENSOCUG00000022518,ENSOCUG00000005289,ENSOCUG00000007056,ENSOCUG00000005304,ENSOCUG00000014914,ENSOCUG00000022650,ENSOCUG00000007070,ENSOCUG00000003185,ENSOCUG00000015733,ENSOCUG00000022961,ENSOCUG00000012053,ENSOCUG00000021352,ENSOCUG00000022442,ENSOCUG00000013904,ENSOCUG00000009839,ENSOCUG00000016448,ENSOCUG00000014015,ENSOCUG00000026727,…	309	ENSOCUG00000014147,ENSOCUG00000005489,ENSOCUG00000005019,ENSOCUG00000011419,ENSOCUG00000005143,ENSOCUG00000006538,ENSOCUG00000002641,ENSOCUG00000006026,ENSOCUG00000017674,ENSOCUG00000012189,ENSOCUG00000005073,ENSOCUG00000027423,ENSOCUG00000014986,ENSOCUG00000005266,ENSOCUG00000014552,ENSOCUG00000004986,ENSOCUG00000014796,ENSOCUG00000017502,ENSOCUG00000001280,ENSOCUG00000012117,ENSOCUG00000016095,…	1 mon vs. 6 mon
GO:0044265	cellular macromolecule catabolic process	biological_process	1.9227e-13	1.0662e-10	125	1844	573	17521	34	ENSOCUG00000013633,ENSOCUG00000027924,ENSOCUG00000003139,ENSOCUG00000015140,ENSOCUG00000012944,ENSOCUG00000004354,ENSOCUG00000009732,ENSOCUG00000026922,ENSOCUG00000022650,ENSOCUG00000000679,ENSOCUG00000004146,ENSOCUG00000026119,ENSOCUG00000024842,ENSOCUG00000005115,ENSOCUG00000007415,ENSOCUG00000029169,ENSOCUG00000006122,ENSOCUG00000004663,ENSOCUG00000010900,ENSOCUG00000001578,ENSOCUG00000021937,…	91	ENSOCUG00000002541,ENSOCUG00000014647,ENSOCUG00000006230,ENSOCUG00000014663,ENSOCUG00000017399,ENSOCUG00000007779,ENSOCUG00000012092,ENSOCUG00000014267,ENSOCUG00000006255,ENSOCUG00000006650,ENSOCUG00000015591,ENSOCUG00000006944,ENSOCUG00000000439,ENSOCUG00000011293,ENSOCUG00000005143,ENSOCUG00000016688,ENSOCUG00000012315,ENSOCUG00000017960,ENSOCUG00000015046,ENSOCUG00000011524,ENSOCUG00000011272,…	1 mon vs. 6 mon
GO:0008152	metabolic process	biological_process	2.4293e-13	1.3074e-10	1095	1844	8801	17521	547	ENSOCUG00000004571,ENSOCUG00000009140,ENSOCUG00000004589,ENSOCUG00000027984,ENSOCUG00000006202,ENSOCUG00000029112,ENSOCUG00000013369,ENSOCUG00000013253,ENSOCUG00000009994,ENSOCUG00000014233,ENSOCUG00000000512,ENSOCUG00000001560,ENSOCUG00000003439,ENSOCUG00000008755,ENSOCUG00000012768,ENSOCUG00000009109,ENSOCUG00000021292,ENSOCUG00000000391,ENSOCUG00000008796,ENSOCUG00000024383,ENSOCUG00000001568,…	548	ENSOCUG00000005755,ENSOCUG00000015533,ENSOCUG00000025889,ENSOCUG00000009457,ENSOCUG00000007018,ENSOCUG00000012411,ENSOCUG00000005855,ENSOCUG00000015749,ENSOCUG00000008254,ENSOCUG00000016716,ENSOCUG00000010108,ENSOCUG00000017928,ENSOCUG00000012638,ENSOCUG00000005717,ENSOCUG00000012485,ENSOCUG00000003815,ENSOCUG00000007441,ENSOCUG00000011752,ENSOCUG00000015460,ENSOCUG00000009739,ENSOCUG00000009465,…	1 mon vs. 6 mon
GO:0044238	primary metabolic process	biological_process	3.2247e-13	1.686e-10	968	1844	7618	17521	463	ENSOCUG00000012070,ENSOCUG00000004418,ENSOCUG00000029475,ENSOCUG00000014935,Novel00648,ENSOCUG00000021526,ENSOCUG00000010417,ENSOCUG00000007415,ENSOCUG00000015499,ENSOCUG00000008379,ENSOCUG00000005540,ENSOCUG00000007472,ENSOCUG00000015877,ENSOCUG00000012796,ENSOCUG00000004340,ENSOCUG00000002973,ENSOCUG00000003168,Novel00063,ENSOCUG00000009757,ENSOCUG00000023757,ENSOCUG00000007741,ENSOCUG000000137…	505	ENSOCUG00000014576,ENSOCUG00000016503,ENSOCUG00000014722,ENSOCUG00000014773,ENSOCUG00000006704,ENSOCUG00000012338,ENSOCUG00000007601,ENSOCUG00000011176,ENSOCUG00000001464,ENSOCUG00000013277,ENSOCUG00000002759,ENSOCUG00000010899,ENSOCUG00000007071,ENSOCUG00000004833,ENSOCUG00000004896,ENSOCUG00000010839,ENSOCUG00000002378,ENSOCUG00000015939,ENSOCUG00000012992,ENSOCUG00000013044,ENSOCUG00000009076,…	1 mon vs. 6 mon
GO:0071840	cellular component organization or biogenesis	biological_process	1.1148e-12	5.5136e-10	573	1844	3839	17521	313	ENSOCUG00000022649,ENSOCUG00000007461,ENSOCUG00000008969,ENSOCUG00000009276,ENSOCUG00000008236,ENSOCUG00000008561,ENSOCUG00000000607,ENSOCUG00000023670,ENSOCUG00000005198,ENSOCUG00000007090,ENSOCUG00000017377,ENSOCUG00000027585,ENSOCUG00000002086,ENSOCUG00000007492,ENSOCUG00000001186,ENSOCUG00000005696,ENSOCUG00000026899,ENSOCUG00000009190,ENSOCUG00000012881,ENSOCUG00000003285,ENSOCUG00000021536,…	260	ENSOCUG00000000170,ENSOCUG00000008188,ENSOCUG00000017849,ENSOCUG00000007145,ENSOCUG00000014442,ENSOCUG00000016401,ENSOCUG00000012315,ENSOCUG00000017960,ENSOCUG00000009879,ENSOCUG00000014500,ENSOCUG00000015957,ENSOCUG00000017172,ENSOCUG00000016257,ENSOCUG00000006903,ENSOCUG00000014267,ENSOCUG00000016238,ENSOCUG00000009022,ENSOCUG00000017477,ENSOCUG00000001299,ENSOCUG00000004463,ENSOCUG00000002964,…	1 mon vs. 6 mon
GO:0044257	cellular protein catabolic process	biological_process	1.3506e-12	6.5037e-10	103	1844	451	17521	29	ENSOCUG00000001578,ENSOCUG00000006357,ENSOCUG00000021937,ENSOCUG00000000475,ENSOCUG00000002610,ENSOCUG00000006441,ENSOCUG00000007759,ENSOCUG00000000512,ENSOCUG00000024515,ENSOCUG00000004340,ENSOCUG00000012796,ENSOCUG00000024969,ENSOCUG00000006102,ENSOCUG00000011336,ENSOCUG00000007415,ENSOCUG00000004663,ENSOCUG00000010900,ENSOCUG00000009732,ENSOCUG00000026922,ENSOCUG00000000679,ENSOCUG00000004146,…	74	ENSOCUG00000009402,ENSOCUG00000007739,ENSOCUG00000017278,ENSOCUG00000016366,ENSOCUG00000006669,ENSOCUG00000012827,ENSOCUG00000004329,ENSOCUG00000005463,ENSOCUG00000013806,ENSOCUG00000011896,ENSOCUG00000010108,ENSOCUG00000012638,ENSOCUG00000012513,ENSOCUG00000012331,ENSOCUG00000015521,ENSOCUG00000001081,ENSOCUG00000007198,ENSOCUG00000012261,ENSOCUG00000006043,ENSOCUG00000007071,ENSOCUG00000007441,…	1 mon vs. 6 mon
GO:0071704	organic substance metabolic process	biological_process	1.3928e-12	6.535e-10	997	1844	7915	17521	477	ENSOCUG00000022649,ENSOCUG00000008969,ENSOCUG00000000682,ENSOCUG00000003636,ENSOCUG00000024409,ENSOCUG00000002230,Novel00878,ENSOCUG00000000607,ENSOCUG00000017565,ENSOCUG00000023670,Novel01763,ENSOCUG00000008236,ENSOCUG00000000470,ENSOCUG00000017511,ENSOCUG00000003951,ENSOCUG00000024462,ENSOCUG00000001186,ENSOCUG00000008193,ENSOCUG00000002086,ENSOCUG00000027585,ENSOCUG00000007090,ENSOCUG000000030…	520	ENSOCUG00000003344,ENSOCUG00000008660,ENSOCUG00000000170,ENSOCUG00000014123,ENSOCUG00000015728,ENSOCUG00000007968,ENSOCUG00000011272,ENSOCUG00000016811,ENSOCUG00000003010,ENSOCUG00000016401,ENSOCUG00000001868,ENSOCUG00000022505,ENSOCUG00000005709,ENSOCUG00000012414,ENSOCUG00000001606,ENSOCUG00000017960,ENSOCUG00000012315,ENSOCUG00000006903,ENSOCUG00000014267,ENSOCUG00000016257,ENSOCUG00000017172,…	1 mon vs. 6 mon
GO:0016043	cellular component organization	biological_process	5.267e-12	2.3508e-09	561	1844	3764	17521	310	ENSOCUG00000024814,ENSOCUG00000002394,ENSOCUG00000026783,ENSOCUG00000025192,ENSOCUG00000003863,ENSOCUG00000013176,ENSOCUG00000009728,ENSOCUG00000015120,ENSOCUG00000010046,ENSOCUG00000007566,ENSOCUG00000027603,ENSOCUG00000011141,ENSOCUG00000021601,ENSOCUG00000012063,ENSOCUG00000007297,ENSOCUG00000026538,ENSOCUG00000007461,ENSOCUG00000009276,ENSOCUG00000008969,ENSOCUG00000022649,ENSOCUG00000008236,…	251	ENSOCUG00000016238,ENSOCUG00000017477,ENSOCUG00000009022,ENSOCUG00000001299,ENSOCUG00000002964,ENSOCUG00000009294,ENSOCUG00000001971,ENSOCUG00000001833,ENSOCUG00000002827,ENSOCUG00000007339,ENSOCUG00000016393,ENSOCUG00000010978,ENSOCUG00000025074,ENSOCUG00000015832,ENSOCUG00000000170,ENSOCUG00000008188,ENSOCUG00000017849,ENSOCUG00000014442,ENSOCUG00000016401,ENSOCUG00000007145,ENSOCUG00000017960,…	1 mon vs. 6 mon
GO:0006518	peptide metabolic process	biological_process	9.1212e-12	3.974e-09	126	1844	781	17521	71	ENSOCUG00000022959,ENSOCUG00000022776,ENSOCUG00000029728,ENSOCUG00000027435,ENSOCUG00000027082,ENSOCUG00000025513,ENSOCUG00000021541,ENSOCUG00000005304,ENSOCUG00000005289,ENSOCUG00000022518,ENSOCUG00000017511,ENSOCUG00000021908,ENSOCUG00000024462,ENSOCUG00000002086,ENSOCUG00000015948,ENSOCUG00000027607,ENSOCUG00000005376,ENSOCUG00000006334,ENSOCUG00000014699,ENSOCUG00000028076,ENSOCUG00000025875,…	55	ENSOCUG00000006650,ENSOCUG00000003336,ENSOCUG00000006255,ENSOCUG00000001982,ENSOCUG00000007779,ENSOCUG00000017399,ENSOCUG00000010089,ENSOCUG00000014790,ENSOCUG00000011103,Novel02211,ENSOCUG00000001606,ENSOCUG00000011792,ENSOCUG00000000481,ENSOCUG00000021484,ENSOCUG00000000516,ENSOCUG00000006538,ENSOCUG00000010740,ENSOCUG00000027423,ENSOCUG00000015046,ENSOCUG00000015684,ENSOCUG00000009848,ENSOCUG0…	1 mon vs. 6 mon
GO:0044248	cellular catabolic process	biological_process	1.9429e-11	8.2683e-09	191	1844	1065	17521	70	ENSOCUG00000026922,ENSOCUG00000022650,ENSOCUG00000014917,ENSOCUG00000000679,ENSOCUG00000007732,ENSOCUG00000003178,ENSOCUG00000009732,ENSOCUG00000005115,ENSOCUG00000005249,ENSOCUG00000026119,ENSOCUG00000024842,ENSOCUG00000014951,ENSOCUG00000015070,ENSOCUG00000016772,ENSOCUG00000003139,ENSOCUG00000015140,ENSOCUG00000021541,ENSOCUG00000012944,ENSOCUG00000012333,ENSOCUG00000028148,ENSOCUG00000002610,…	121	ENSOCUG00000010660,ENSOCUG00000016615,ENSOCUG00000008154,ENSOCUG00000005073,ENSOCUG00000026305,ENSOCUG00000017921,ENSOCUG00000017819,ENSOCUG00000008195,ENSOCUG00000006856,ENSOCUG00000001861,ENSOCUG00000023877,ENSOCUG00000014796,ENSOCUG00000025567,ENSOCUG00000009451,ENSOCUG00000014663,ENSOCUG00000003950,ENSOCUG00000024010,ENSOCUG00000016688,ENSOCUG00000005143,ENSOCUG00000014176,ENSOCUG00000009815,…	1 mon vs. 6 mon
GO:0006412	translation	biological_process	2.1356e-11	8.6844e-09	114	1844	708	17521	63	ENSOCUG00000000604,ENSOCUG00000025205,ENSOCUG00000026556,ENSOCUG00000023274,ENSOCUG00000003168,ENSOCUG00000021292,ENSOCUG00000027946,ENSOCUG00000021964,ENSOCUG00000024686,ENSOCUG00000027112,Novel00848,ENSOCUG00000023846,ENSOCUG00000022742,ENSOCUG00000027948,ENSOCUG00000027984,ENSOCUG00000027002,ENSOCUG00000024882,ENSOCUG00000006135,ENSOCUG00000026333,ENSOCUG00000009140,ENSOCUG00000026992,ENSOCUG0…	51	ENSOCUG00000012261,ENSOCUG00000000179,ENSOCUG00000010546,ENSOCUG00000017928,ENSOCUG00000001232,ENSOCUG00000005717,ENSOCUG00000012485,ENSOCUG00000002506,ENSOCUG00000008050,ENSOCUG00000008971,ENSOCUG00000010161,ENSOCUG00000004454,ENSOCUG00000011427,ENSOCUG00000004483,ENSOCUG00000016888,Novel01119,ENSOCUG00000004930,ENSOCUG00000008625,ENSOCUG00000007018,ENSOCUG00000012411,ENSOCUG00000012338,ENSOCUG0…	1 mon vs. 6 mon
GO:0051603	proteolysis involved in cellular protein catabolic process	biological_process	2.2479e-11	8.9421e-09	96	1844	425	17521	25	ENSOCUG00000012944,ENSOCUG00000027924,ENSOCUG00000003139,ENSOCUG00000013633,ENSOCUG00000026119,ENSOCUG00000005115,ENSOCUG00000009732,ENSOCUG00000022650,ENSOCUG00000000679,ENSOCUG00000026922,ENSOCUG00000010900,ENSOCUG00000004663,ENSOCUG00000007415,ENSOCUG00000024515,ENSOCUG00000004340,ENSOCUG00000000512,ENSOCUG00000007759,ENSOCUG00000011336,ENSOCUG00000006102,ENSOCUG00000021937,ENSOCUG00000006357,…	71	ENSOCUG00000015591,ENSOCUG00000006944,ENSOCUG00000000439,ENSOCUG00000017960,ENSOCUG00000012315,ENSOCUG00000016688,ENSOCUG00000005143,ENSOCUG00000011293,ENSOCUG00000017399,ENSOCUG00000014663,ENSOCUG00000012092,ENSOCUG00000007779,ENSOCUG00000014647,ENSOCUG00000023877,ENSOCUG00000012853,ENSOCUG00000005077,ENSOCUG00000008495,ENSOCUG00000013890,ENSOCUG00000006856,ENSOCUG00000004742,ENSOCUG00000006646,…	1 mon vs. 6 mon
GO:0048522	positive regulation of cellular process	biological_process	2.387e-11	9.0999e-09	476	1844	3210	17521	258	ENSOCUG00000004913,ENSOCUG00000022046,ENSOCUG00000002673,ENSOCUG00000021937,ENSOCUG00000016188,ENSOCUG00000009505,ENSOCUG00000007759,ENSOCUG00000025582,ENSOCUG00000013833,ENSOCUG00000012173,ENSOCUG00000004918,ENSOCUG00000002874,ENSOCUG00000008775,ENSOCUG00000005575,ENSOCUG00000026164,ENSOCUG00000002065,ENSOCUG00000008943,ENSOCUG00000015992,ENSOCUG00000013520,ENSOCUG00000025760,ENSOCUG00000016982,…	218	ENSOCUG00000007739,ENSOCUG00000017056,ENSOCUG00000003898,ENSOCUG00000004451,ENSOCUG00000011427,ENSOCUG00000008050,ENSOCUG00000012668,ENSOCUG00000008962,ENSOCUG00000002686,ENSOCUG00000010431,ENSOCUG00000017199,ENSOCUG00000004329,ENSOCUG00000007383,ENSOCUG00000001106,ENSOCUG00000012261,ENSOCUG00000017078,ENSOCUG00000008571,ENSOCUG00000007470,ENSOCUG00000010217,ENSOCUG00000029678,ENSOCUG00000017465,…	1 mon vs. 6 mon
GO:0048518	positive regulation of biological process	biological_process	2.5132e-11	9.3855e-09	531	1844	3632	17521	291	ENSOCUG00000008775,ENSOCUG00000005575,ENSOCUG00000008943,ENSOCUG00000026164,ENSOCUG00000013520,ENSOCUG00000015992,ENSOCUG00000017871,ENSOCUG00000026333,ENSOCUG00000006146,ENSOCUG00000002673,ENSOCUG00000016188,ENSOCUG00000021937,ENSOCUG00000013833,ENSOCUG00000004918,ENSOCUG00000002874,ENSOCUG00000029514,ENSOCUG00000023774,ENSOCUG00000022545,ENSOCUG00000022448,ENSOCUG00000014777,ENSOCUG00000002828,…	240	ENSOCUG00000007470,ENSOCUG00000008571,ENSOCUG00000017465,ENSOCUG00000016701,ENSOCUG00000001742,ENSOCUG00000007293,ENSOCUG00000007739,ENSOCUG00000003898,ENSOCUG00000008050,ENSOCUG00000002686,ENSOCUG00000010431,ENSOCUG00000017199,ENSOCUG00000004329,ENSOCUG00000007383,ENSOCUG00000012261,ENSOCUG00000017078,ENSOCUG00000007781,ENSOCUG00000006255,Novel00112,ENSOCUG00000009383,ENSOCUG00000000518,Novel003…	1 mon vs. 6 mon
GO:0043043	peptide biosynthetic process	biological_process	3.3108e-11	1.2117e-08	115	1844	718	17521	64	ENSOCUG00000017511,ENSOCUG00000021908,ENSOCUG00000024462,ENSOCUG00000005304,ENSOCUG00000021541,ENSOCUG00000022518,ENSOCUG00000005289,ENSOCUG00000027082,ENSOCUG00000025513,ENSOCUG00000022959,ENSOCUG00000027435,ENSOCUG00000029728,ENSOCUG00000006620,ENSOCUG00000024842,ENSOCUG00000024508,ENSOCUG00000021220,ENSOCUG00000021352,ENSOCUG00000022442,ENSOCUG00000003475,ENSOCUG00000004903,ENSOCUG00000014699,…	51	ENSOCUG00000021484,ENSOCUG00000006538,ENSOCUG00000000516,Novel02211,ENSOCUG00000001606,ENSOCUG00000011792,ENSOCUG00000000481,ENSOCUG00000007779,ENSOCUG00000001982,ENSOCUG00000010089,ENSOCUG00000017399,ENSOCUG00000014790,ENSOCUG00000011103,ENSOCUG00000006650,ENSOCUG00000003336,ENSOCUG00000006255,ENSOCUG00000024002,ENSOCUG00000009848,ENSOCUG00000015684,ENSOCUG00000012039,ENSOCUG00000015046,ENSOCUG0…	1 mon vs. 6 mon
GO:0009057	macromolecule catabolic process	biological_process	4.3186e-11	1.5495e-08	135	1844	684	17521	38	Novel00878,ENSOCUG00000004354,ENSOCUG00000004146,ENSOCUG00000013633,ENSOCUG00000027924,ENSOCUG00000007759,ENSOCUG00000004340,ENSOCUG00000003168,ENSOCUG00000010718,ENSOCUG00000012796,ENSOCUG00000006102,ENSOCUG00000006357,ENSOCUG00000021937,ENSOCUG00000004663,ENSOCUG00000007415,ENSOCUG00000026119,ENSOCUG00000024842,ENSOCUG00000005115,ENSOCUG00000009732,ENSOCUG00000026922,ENSOCUG00000022650,ENSOCUG0…	97	ENSOCUG00000013890,ENSOCUG00000004742,ENSOCUG00000012853,ENSOCUG00000005077,ENSOCUG00000008495,ENSOCUG00000006646,ENSOCUG00000016726,ENSOCUG00000015046,ENSOCUG00000011524,ENSOCUG00000011272,ENSOCUG00000022505,ENSOCUG00000015354,ENSOCUG00000006231,ENSOCUG00000000439,ENSOCUG00000011293,ENSOCUG00000017960,ENSOCUG00000012315,ENSOCUG00000002541,ENSOCUG00000006230,ENSOCUG00000014647,ENSOCUG00000017399,…	1 mon vs. 6 mon
GO:0010467	gene expression	biological_process	5.8797e-11	2.0509e-08	505	1844	3704	17521	240	ENSOCUG00000015176,ENSOCUG00000021541,ENSOCUG00000004150,ENSOCUG00000021908,ENSOCUG00000003587,ENSOCUG00000017292,ENSOCUG00000026268,ENSOCUG00000007136,ENSOCUG00000025317,ENSOCUG00000004074,ENSOCUG00000014859,ENSOCUG00000026310,ENSOCUG00000002814,ENSOCUG00000011712,ENSOCUG00000006978,ENSOCUG00000000403,ENSOCUG00000000528,ENSOCUG00000006620,ENSOCUG00000001479,ENSOCUG00000024842,ENSOCUG00000003380,…	265	ENSOCUG00000002993,ENSOCUG00000017939,ENSOCUG00000004319,ENSOCUG00000015379,ENSOCUG00000000038,ENSOCUG00000013877,ENSOCUG00000005905,ENSOCUG00000005610,ENSOCUG00000014663,ENSOCUG00000016332,ENSOCUG00000002258,ENSOCUG00000016292,ENSOCUG00000001223,ENSOCUG00000012039,ENSOCUG00000024002,ENSOCUG00000023877,ENSOCUG00000012946,ENSOCUG00000002839,ENSOCUG00000007050,ENSOCUG00000006856,ENSOCUG00000003929,…	1 mon vs. 6 mon
GO:0030036	actin cytoskeleton organization	biological_process	1.1089e-10	3.6893e-08	93	1844	393	17521	71	ENSOCUG00000015449,ENSOCUG00000003285,ENSOCUG00000004074,ENSOCUG00000026899,ENSOCUG00000005696,ENSOCUG00000016093,ENSOCUG00000007492,ENSOCUG00000023105,ENSOCUG00000000828,ENSOCUG00000016624,ENSOCUG00000010538,ENSOCUG00000004091,ENSOCUG00000026796,ENSOCUG00000005754,ENSOCUG00000001754,ENSOCUG00000009956,ENSOCUG00000000004,ENSOCUG00000005198,ENSOCUG00000011908,ENSOCUG00000008102,ENSOCUG00000017506,…	22	ENSOCUG00000016292,ENSOCUG00000003125,ENSOCUG00000014267,ENSOCUG00000015957,ENSOCUG00000015867,ENSOCUG00000013133,ENSOCUG00000009383,ENSOCUG00000011396,ENSOCUG00000017317,ENSOCUG00000021839,ENSOCUG00000010660,ENSOCUG00000008188,ENSOCUG00000009742,ENSOCUG00000003591,ENSOCUG00000017419,ENSOCUG00000014122,ENSOCUG00000012980,ENSOCUG00000012668,ENSOCUG00000001299,ENSOCUG00000017477,ENSOCUG00000001106,…	1 mon vs. 6 mon
GO:0030029	actin filament-based process	biological_process	1.2789e-10	4.1791e-08	103	1844	447	17521	76	ENSOCUG00000013647,ENSOCUG00000002874,ENSOCUG00000002394,ENSOCUG00000013833,ENSOCUG00000025604,ENSOCUG00000004881,ENSOCUG00000026192,ENSOCUG00000023314,ENSOCUG00000029716,ENSOCUG00000027378,ENSOCUG00000016188,ENSOCUG00000001937,ENSOCUG00000004753,ENSOCUG00000015634,ENSOCUG00000005357,ENSOCUG00000026152,Novel02207,ENSOCUG00000023147,ENSOCUG00000012459,ENSOCUG00000010232,ENSOCUG00000014764,ENSOCUG0…	27	ENSOCUG00000007109,ENSOCUG00000001106,ENSOCUG00000017477,ENSOCUG00000004524,ENSOCUG00000001299,ENSOCUG00000012668,ENSOCUG00000014122,ENSOCUG00000012980,ENSOCUG00000007763,ENSOCUG00000002425,ENSOCUG00000011689,ENSOCUG00000017419,ENSOCUG00000003591,ENSOCUG00000009742,ENSOCUG00000000170,ENSOCUG00000008188,ENSOCUG00000010660,ENSOCUG00000021839,ENSOCUG00000017317,ENSOCUG00000011396,ENSOCUG00000009383,…	1 mon vs. 6 mon
GO:0030163	protein catabolic process	biological_process	1.5756e-10	5.0584e-08	111	1844	538	17521	33	ENSOCUG00000009732,ENSOCUG00000026922,ENSOCUG00000022650,ENSOCUG00000004146,ENSOCUG00000000679,ENSOCUG00000026119,ENSOCUG00000005115,Novel00878,ENSOCUG00000017341,ENSOCUG00000013633,ENSOCUG00000027924,ENSOCUG00000003139,ENSOCUG00000015140,ENSOCUG00000012944,ENSOCUG00000021937,ENSOCUG00000006357,ENSOCUG00000001578,ENSOCUG00000002610,ENSOCUG00000000475,ENSOCUG00000006441,ENSOCUG00000007759,ENSOCUG0…	78	ENSOCUG00000011272,ENSOCUG00000011524,ENSOCUG00000005073,ENSOCUG00000022505,ENSOCUG00000010660,ENSOCUG00000015354,ENSOCUG00000008154,ENSOCUG00000006231,ENSOCUG00000006856,ENSOCUG00000013890,ENSOCUG00000004742,ENSOCUG00000023877,ENSOCUG00000012853,ENSOCUG00000005077,ENSOCUG00000008495,ENSOCUG00000004986,ENSOCUG00000017921,ENSOCUG00000006646,ENSOCUG00000016726,ENSOCUG00000017819,ENSOCUG00000008195,…	1 mon vs. 6 mon
GO:0009056	catabolic process	biological_process	2.238e-10	6.9413e-08	213	1844	1264	17521	84	ENSOCUG00000003063,ENSOCUG00000009391,ENSOCUG00000011763,Novel00878,ENSOCUG00000004146,ENSOCUG00000008236,ENSOCUG00000004354,ENSOCUG00000021629,ENSOCUG00000023629,ENSOCUG00000007090,ENSOCUG00000001186,ENSOCUG00000009190,ENSOCUG00000027924,ENSOCUG00000013633,ENSOCUG00000021536,ENSOCUG00000006102,ENSOCUG00000008379,ENSOCUG00000010718,ENSOCUG00000012796,ENSOCUG00000004340,ENSOCUG00000017161,ENSOCUG0…	129	ENSOCUG00000015684,ENSOCUG00000011400,ENSOCUG00000006646,ENSOCUG00000016726,ENSOCUG00000015728,ENSOCUG00000003344,ENSOCUG00000005077,ENSOCUG00000008495,ENSOCUG00000012853,ENSOCUG00000002108,ENSOCUG00000004742,ENSOCUG00000002022,ENSOCUG00000013890,ENSOCUG00000024954,ENSOCUG00000006231,ENSOCUG00000015354,ENSOCUG00000022505,ENSOCUG00000004942,ENSOCUG00000011524,ENSOCUG00000011272,ENSOCUG00000002448,…	1 mon vs. 6 mon
GO:0043604	amide biosynthetic process	biological_process	3.3818e-10	9.8229e-08	118	1844	766	17521	66	ENSOCUG00000021292,ENSOCUG00000027946,ENSOCUG00000024686,ENSOCUG00000021964,ENSOCUG00000027112,Novel00848,ENSOCUG00000023846,ENSOCUG00000022742,ENSOCUG00000000604,ENSOCUG00000024969,ENSOCUG00000025205,ENSOCUG00000026556,ENSOCUG00000023274,ENSOCUG00000003168,ENSOCUG00000023673,ENSOCUG00000014962,ENSOCUG00000026727,Novel00648,ENSOCUG00000006122,ENSOCUG00000023508,ENSOCUG00000024362,ENSOCUG000000223…	52	ENSOCUG00000002506,ENSOCUG00000008050,ENSOCUG00000008971,ENSOCUG00000010161,ENSOCUG00000004454,ENSOCUG00000009076,ENSOCUG00000011427,ENSOCUG00000004483,ENSOCUG00000016888,ENSOCUG00000012261,ENSOCUG00000000179,ENSOCUG00000017928,ENSOCUG00000010546,ENSOCUG00000001232,ENSOCUG00000005717,ENSOCUG00000012485,ENSOCUG00000010855,ENSOCUG00000010396,ENSOCUG00000017619,ENSOCUG00000015749,ENSOCUG00000022370,…	1 mon vs. 6 mon
GO:0009059	macromolecule biosynthetic process	biological_process	5.9498e-10	1.7012e-07	469	1844	3474	17521	235	ENSOCUG00000015499,ENSOCUG00000015877,Novel00063,ENSOCUG00000003168,ENSOCUG00000002973,ENSOCUG00000015177,ENSOCUG00000002838,ENSOCUG00000022823,ENSOCUG00000024686,ENSOCUG00000003863,ENSOCUG00000013716,Novel00848,ENSOCUG00000026783,ENSOCUG00000013176,ENSOCUG00000023846,ENSOCUG00000009728,ENSOCUG00000011548,ENSOCUG00000003512,ENSOCUG00000027002,ENSOCUG00000010046,ENSOCUG00000027603,ENSOCUG000000111…	234	Novel00698,ENSOCUG00000013417,ENSOCUG00000016583,ENSOCUG00000017950,ENSOCUG00000006685,ENSOCUG00000001299,ENSOCUG00000013044,ENSOCUG00000009076,ENSOCUG00000007468,ENSOCUG00000014576,ENSOCUG00000001971,ENSOCUG00000016503,ENSOCUG00000006704,ENSOCUG00000007339,ENSOCUG00000014773,ENSOCUG00000012338,Novel01094,ENSOCUG00000017240,ENSOCUG00000013277,ENSOCUG00000010899,ENSOCUG00000002759,ENSOCUG000000098…	1 mon vs. 6 mon
GO:0061061	muscle structure development	biological_process	1.0151e-09	2.7725e-07	83	1844	361	17521	56	ENSOCUG00000004903,ENSOCUG00000000528,ENSOCUG00000023670,ENSOCUG00000004768,ENSOCUG00000007732,ENSOCUG00000014988,ENSOCUG00000023061,ENSOCUG00000000706,ENSOCUG00000002549,ENSOCUG00000014625,ENSOCUG00000000828,ENSOCUG00000027585,ENSOCUG00000006316,ENSOCUG00000004150,ENSOCUG00000016624,ENSOCUG00000000385,ENSOCUG00000000355,ENSOCUG00000025513,ENSOCUG00000004074,ENSOCUG00000015449,ENSOCUG00000027924,…	27	ENSOCUG00000023878,ENSOCUG00000003929,ENSOCUG00000023877,ENSOCUG00000006277,ENSOCUG00000009680,ENSOCUG00000014268,ENSOCUG00000008188,ENSOCUG00000017035,ENSOCUG00000006901,ENSOCUG00000009383,ENSOCUG00000012900,ENSOCUG00000016688,ENSOCUG00000016292,ENSOCUG00000024010,ENSOCUG00000013806,ENSOCUG00000011942,ENSOCUG00000006455,ENSOCUG00000017424,ENSOCUG00000012397,ENSOCUG00000002425,ENSOCUG00000007339,…	1 mon vs. 6 mon
GO:0006511	ubiquitin-dependent protein catabolic process	biological_process	1.8885e-09	4.9369e-07	80	1844	357	17521	18	ENSOCUG00000000679,ENSOCUG00000022650,ENSOCUG00000003139,ENSOCUG00000027924,ENSOCUG00000012944,ENSOCUG00000000475,ENSOCUG00000002610,ENSOCUG00000006441,ENSOCUG00000001578,ENSOCUG00000011336,ENSOCUG00000006102,ENSOCUG00000007759,ENSOCUG00000000512,ENSOCUG00000024515,ENSOCUG00000004340,ENSOCUG00000007415,ENSOCUG00000004663,ENSOCUG00000010900	62	ENSOCUG00000015354,ENSOCUG00000022505,ENSOCUG00000010660,ENSOCUG00000005073,ENSOCUG00000011272,ENSOCUG00000011524,ENSOCUG00000008195,ENSOCUG00000017819,ENSOCUG00000016726,ENSOCUG00000006646,ENSOCUG00000017921,ENSOCUG00000004742,ENSOCUG00000013890,ENSOCUG00000006856,ENSOCUG00000008495,ENSOCUG00000005077,ENSOCUG00000023877,ENSOCUG00000012853,ENSOCUG00000014647,ENSOCUG00000007779,ENSOCUG00000012092,…	1 mon vs. 6 mon
GO:0043632	modification-dependent macromolecule catabolic process	biological_process	2.5501e-09	6.3924e-07	81	1844	365	17521	18	ENSOCUG00000003139,ENSOCUG00000027924,ENSOCUG00000012944,ENSOCUG00000000679,ENSOCUG00000022650,ENSOCUG00000007415,ENSOCUG00000004663,ENSOCUG00000010900,ENSOCUG00000000475,ENSOCUG00000002610,ENSOCUG00000006441,ENSOCUG00000001578,ENSOCUG00000011336,ENSOCUG00000006102,ENSOCUG00000007759,ENSOCUG00000000512,ENSOCUG00000024515,ENSOCUG00000004340	63	ENSOCUG00000014647,ENSOCUG00000012092,ENSOCUG00000007779,ENSOCUG00000017399,ENSOCUG00000014663,ENSOCUG00000016688,ENSOCUG00000005143,ENSOCUG00000017960,ENSOCUG00000012315,ENSOCUG00000006944,ENSOCUG00000015591,ENSOCUG00000015354,ENSOCUG00000022505,ENSOCUG00000010660,ENSOCUG00000005073,ENSOCUG00000011524,ENSOCUG00000011272,ENSOCUG00000008195,ENSOCUG00000017819,ENSOCUG00000006646,ENSOCUG00000017921,…	1 mon vs. 6 mon
GO:0043603	cellular amide metabolic process	biological_process	2.6114e-09	6.4575e-07	130	1844	871	17521	74	ENSOCUG00000003168,ENSOCUG00000000604,ENSOCUG00000017423,ENSOCUG00000006604,ENSOCUG00000023846,Novel00848,ENSOCUG00000027112,ENSOCUG00000027946,ENSOCUG00000024686,ENSOCUG00000026333,ENSOCUG00000029426,ENSOCUG00000026992,ENSOCUG00000006135,ENSOCUG00000027002,ENSOCUG00000027948,ENSOCUG00000026627,ENSOCUG00000024362,Novel00648,ENSOCUG00000002230,ENSOCUG00000003475,ENSOCUG00000004903,ENSOCUG000000030…	56	Novel00943,ENSOCUG00000010546,ENSOCUG00000012261,ENSOCUG00000009076,ENSOCUG00000004990,ENSOCUG00000011427,ENSOCUG00000008050,ENSOCUG00000017924,ENSOCUG00000002827,ENSOCUG00000012338,ENSOCUG00000008625,ENSOCUG00000010855,ENSOCUG00000009848,ENSOCUG00000015684,ENSOCUG00000015046,ENSOCUG00000011792,ENSOCUG00000000481,Novel02211,ENSOCUG00000001606,ENSOCUG00000014790,ENSOCUG00000007779,ENSOCUG000000019…	1 mon vs. 6 mon
GO:0019941	modification-dependent protein catabolic process	biological_process	3.2817e-09	8.007e-07	80	1844	361	17521	18	ENSOCUG00000022650,ENSOCUG00000000679,ENSOCUG00000012944,ENSOCUG00000027924,ENSOCUG00000003139,ENSOCUG00000024515,ENSOCUG00000004340,ENSOCUG00000000512,ENSOCUG00000007759,ENSOCUG00000011336,ENSOCUG00000006102,ENSOCUG00000001578,ENSOCUG00000006441,ENSOCUG00000002610,ENSOCUG00000000475,ENSOCUG00000010900,ENSOCUG00000004663,ENSOCUG00000007415	62	ENSOCUG00000012853,ENSOCUG00000023877,ENSOCUG00000008495,ENSOCUG00000005077,ENSOCUG00000013890,ENSOCUG00000006856,ENSOCUG00000004742,ENSOCUG00000016726,ENSOCUG00000017921,ENSOCUG00000006646,ENSOCUG00000017819,ENSOCUG00000008195,ENSOCUG00000011272,ENSOCUG00000011524,ENSOCUG00000005073,ENSOCUG00000022505,ENSOCUG00000010660,ENSOCUG00000015354,ENSOCUG00000015591,ENSOCUG00000006944,ENSOCUG00000012315,…	1 mon vs. 6 mon
GO:0071822	protein complex subunit organization	biological_process	4.1917e-09	1.0093e-06	186	1844	1086	17521	105	ENSOCUG00000000404,ENSOCUG00000003627,ENSOCUG00000023105,ENSOCUG00000007492,ENSOCUG00000022094,ENSOCUG00000002086,ENSOCUG00000005592,ENSOCUG00000006599,ENSOCUG00000012881,ENSOCUG00000013633,ENSOCUG00000005696,ENSOCUG00000027924,ENSOCUG00000026899,ENSOCUG00000021536,ENSOCUG00000011763,ENSOCUG00000014501,ENSOCUG00000015260,ENSOCUG00000003063,ENSOCUG00000022380,ENSOCUG00000009270,ENSOCUG00000015924,…	81	ENSOCUG00000011293,ENSOCUG00000003035,ENSOCUG00000003170,ENSOCUG00000009383,ENSOCUG00000017035,ENSOCUG00000009879,ENSOCUG00000006650,ENSOCUG00000008948,ENSOCUG00000002541,ENSOCUG00000015957,ENSOCUG00000014603,ENSOCUG00000014500,ENSOCUG00000017172,ENSOCUG00000007779,ENSOCUG00000014267,Novel01737,ENSOCUG00000013890,ENSOCUG00000013042,ENSOCUG00000012853,ENSOCUG00000008495,ENSOCUG00000001112,ENSOCUG0…	1 mon vs. 6 mon
GO:0007010	cytoskeleton organization	biological_process	4.3845e-09	1.042e-06	158	1844	830	17521	94	ENSOCUG00000004579,ENSOCUG00000007028,ENSOCUG00000022831,ENSOCUG00000009622,ENSOCUG00000012298,ENSOCUG00000016448,ENSOCUG00000023758,ENSOCUG00000015018,ENSOCUG00000000004,ENSOCUG00000011908,ENSOCUG00000008102,ENSOCUG00000021502,ENSOCUG00000021558,ENSOCUG00000000706,ENSOCUG00000006656,ENSOCUG00000013101,ENSOCUG00000026994,ENSOCUG00000027519,ENSOCUG00000028032,ENSOCUG00000002549,ENSOCUG00000016093,…	64	ENSOCUG00000010252,ENSOCUG00000002839,ENSOCUG00000004986,ENSOCUG00000009742,ENSOCUG00000008195,Novel01111,ENSOCUG00000010660,ENSOCUG00000013239,ENSOCUG00000017317,ENSOCUG00000016688,ENSOCUG00000002304,ENSOCUG00000003125,ENSOCUG00000016292,ENSOCUG00000015867,ENSOCUG00000014147,ENSOCUG00000010714,ENSOCUG00000013133,ENSOCUG00000001402,ENSOCUG00000008870,ENSOCUG00000006669,ENSOCUG00000003124,ENSOCUG0…	1 mon vs. 6 mon
GO:0043933	macromolecular complex subunit organization	biological_process	4.7874e-09	1.1231e-06	255	1844	1581	17521	135	Novel02178,ENSOCUG00000017871,ENSOCUG00000008775,ENSOCUG00000015992,ENSOCUG00000002677,ENSOCUG00000007415,ENSOCUG00000005314,ENSOCUG00000010046,ENSOCUG00000006146,ENSOCUG00000026152,ENSOCUG00000009677,ENSOCUG00000007566,ENSOCUG00000026333,ENSOCUG00000021601,ENSOCUG00000026783,ENSOCUG00000025192,ENSOCUG00000013716,ENSOCUG00000003863,Novel01565,ENSOCUG00000029248,ENSOCUG00000009728,ENSOCUG000000107…	120	ENSOCUG00000006467,ENSOCUG00000010978,ENSOCUG00000013277,ENSOCUG00000025074,ENSOCUG00000015832,ENSOCUG00000012338,ENSOCUG00000002827,ENSOCUG00000000956,ENSOCUG00000006704,ENSOCUG00000012668,ENSOCUG00000008050,ENSOCUG00000001299,ENSOCUG00000017199,ENSOCUG00000003262,ENSOCUG00000012261,ENSOCUG00000007109,ENSOCUG00000011760,ENSOCUG00000008361,ENSOCUG00000001106,ENSOCUG00000006255,ENSOCUG00000009879,…	1 mon vs. 6 mon
GO:0034645	cellular macromolecule biosynthetic process	biological_process	5.0445e-09	1.1655e-06	452	1844	3386	17521	225	ENSOCUG00000021352,ENSOCUG00000006458,ENSOCUG00000020994,ENSOCUG00000022442,ENSOCUG00000024508,ENSOCUG00000006208,ENSOCUG00000005707,ENSOCUG00000012339,ENSOCUG00000022650,ENSOCUG00000027519,ENSOCUG00000014917,ENSOCUG00000010492,ENSOCUG00000022961,ENSOCUG00000025875,ENSOCUG00000003178,ENSOCUG00000015733,ENSOCUG00000022518,ENSOCUG00000015140,ENSOCUG00000005289,ENSOCUG00000005304,ENSOCUG00000000468,…	227	ENSOCUG00000026305,ENSOCUG00000001180,ENSOCUG00000017674,ENSOCUG00000002966,ENSOCUG00000004470,ENSOCUG00000010740,ENSOCUG00000003711,ENSOCUG00000006709,ENSOCUG00000027423,ENSOCUG00000014986,ENSOCUG00000010324,Novel01111,ENSOCUG00000012900,ENSOCUG00000029290,ENSOCUG00000015866,ENSOCUG00000014405,ENSOCUG00000006538,ENSOCUG00000002641,ENSOCUG00000000516,ENSOCUG00000029691,ENSOCUG00000003795,ENSOCUG0…	1 mon vs. 6 mon
GO:0006996	organelle organization	biological_process	5.0952e-09	1.1655e-06	346	1844	2247	17521	166	ENSOCUG00000001937,ENSOCUG00000000074,ENSOCUG00000005986,ENSOCUG00000029716,ENSOCUG00000027494,ENSOCUG00000001113,ENSOCUG00000027604,ENSOCUG00000014017,ENSOCUG00000015323,ENSOCUG00000027231,ENSOCUG00000005576,ENSOCUG00000004142,ENSOCUG00000010844,ENSOCUG00000015840,ENSOCUG00000017708,ENSOCUG00000010204,ENSOCUG00000023147,ENSOCUG00000014904,ENSOCUG00000010492,ENSOCUG00000022961,ENSOCUG00000000004,…	180	ENSOCUG00000008870,ENSOCUG00000007010,ENSOCUG00000002802,ENSOCUG00000021231,ENSOCUG00000003064,ENSOCUG00000008971,ENSOCUG00000003124,ENSOCUG00000013806,ENSOCUG00000014641,ENSOCUG00000016853,ENSOCUG00000001402,ENSOCUG00000014778,ENSOCUG00000001050,ENSOCUG00000012010,ENSOCUG00000000587,ENSOCUG00000014750,ENSOCUG00000016095,ENSOCUG00000007234,ENSOCUG00000000200,ENSOCUG00000001280,ENSOCUG00000003591,…	1 mon vs. 6 mon
GO:0044271	cellular nitrogen compound biosynthetic process	biological_process	9.4864e-09	2.1431e-06	444	1844	3344	17521	231	ENSOCUG00000007086,ENSOCUG00000024409,ENSOCUG00000003475,ENSOCUG00000004344,ENSOCUG00000003479,ENSOCUG00000000682,ENSOCUG00000015948,ENSOCUG00000023061,ENSOCUG00000028076,ENSOCUG00000017565,ENSOCUG00000023670,ENSOCUG00000027070,ENSOCUG00000007090,ENSOCUG00000003015,ENSOCUG00000005592,ENSOCUG00000003951,ENSOCUG00000017511,ENSOCUG00000027585,ENSOCUG00000002086,ENSOCUG00000024462,ENSOCUG00000022959,…	213	ENSOCUG00000011284,ENSOCUG00000017331,ENSOCUG00000009848,ENSOCUG00000017034,ENSOCUG00000013042,ENSOCUG00000011676,ENSOCUG00000013890,ENSOCUG00000004434,ENSOCUG00000006039,ENSOCUG00000011167,ENSOCUG00000001868,ENSOCUG00000016424,ENSOCUG00000007968,ENSOCUG00000002225,ENSOCUG00000007955,ENSOCUG00000016401,ENSOCUG00000003010,ENSOCUG00000012315,ENSOCUG00000001606,ENSOCUG00000017960,ENSOCUG00000006570,…	1 mon vs. 6 mon
GO:0060255	regulation of macromolecule metabolic process	biological_process	1.1041e-08	2.4639e-06	520	1844	3745	17521	242	ENSOCUG00000024588,ENSOCUG00000011336,Novel01341,ENSOCUG00000013282,ENSOCUG00000027604,ENSOCUG00000008686,ENSOCUG00000001113,ENSOCUG00000012143,ENSOCUG00000026941,ENSOCUG00000010204,ENSOCUG00000010900,ENSOCUG00000015136,ENSOCUG00000014596,ENSOCUG00000014917,ENSOCUG00000001920,ENSOCUG00000027519,ENSOCUG00000014294,ENSOCUG00000012339,ENSOCUG00000010492,ENSOCUG00000006458,ENSOCUG00000005707,ENSOCUG0…	278	ENSOCUG00000002802,ENSOCUG00000021231,ENSOCUG00000007010,ENSOCUG00000017023,ENSOCUG00000024719,ENSOCUG00000003169,ENSOCUG00000017424,ENSOCUG00000007230,ENSOCUG00000006455,ENSOCUG00000008565,ENSOCUG00000014778,ENSOCUG00000007198,ENSOCUG00000015521,ENSOCUG00000013806,ENSOCUG00000005463,ENSOCUG00000026029,ENSOCUG00000013509,ENSOCUG00000009878,ENSOCUG00000013940,ENSOCUG00000012730,ENSOCUG00000003137,…	1 mon vs. 6 mon
GO:0019222	regulation of metabolic process	biological_process	1.1947e-08	2.6025e-06	582	1844	4263	17521	279	ENSOCUG00000021937,ENSOCUG00000016188,ENSOCUG00000002673,ENSOCUG00000004918,ENSOCUG00000007691,ENSOCUG00000013833,ENSOCUG00000017871,ENSOCUG00000013520,ENSOCUG00000008943,ENSOCUG00000026164,ENSOCUG00000005575,ENSOCUG00000008775,ENSOCUG00000006146,ENSOCUG00000010681,ENSOCUG00000026333,ENSOCUG00000004663,ENSOCUG00000004146,ENSOCUG00000004354,ENSOCUG00000012175,ENSOCUG00000002760,ENSOCUG00000001211,…	303	ENSOCUG00000017199,ENSOCUG00000010431,ENSOCUG00000002686,ENSOCUG00000008050,ENSOCUG00000007739,ENSOCUG00000017078,ENSOCUG00000012261,ENSOCUG00000001847,ENSOCUG00000012513,ENSOCUG00000007383,ENSOCUG00000004329,ENSOCUG00000017419,ENSOCUG00000007470,ENSOCUG00000008571,ENSOCUG00000007293,ENSOCUG00000016427,ENSOCUG00000001742,ENSOCUG00000016701,ENSOCUG00000017465,ENSOCUG00000006262,ENSOCUG00000026678,…	1 mon vs. 6 mon
GO:0034641	cellular nitrogen compound metabolic process	biological_process	1.3266e-08	2.856e-06	576	1844	4493	17521	271	ENSOCUG00000027948,ENSOCUG00000006146,ENSOCUG00000026333,ENSOCUG00000026992,ENSOCUG00000017871,ENSOCUG00000026164,ENSOCUG00000008943,ENSOCUG00000024611,ENSOCUG00000013520,ENSOCUG00000008775,ENSOCUG00000000604,ENSOCUG00000004918,ENSOCUG00000013833,ENSOCUG00000007691,ENSOCUG00000027946,Novel01565,ENSOCUG00000025100,ENSOCUG00000002673,ENSOCUG00000016188,ENSOCUG00000006604,ENSOCUG00000014777,ENSOCUG0…	305	ENSOCUG00000007293,ENSOCUG00000016427,ENSOCUG00000008625,ENSOCUG00000017465,ENSOCUG00000016701,ENSOCUG00000007470,ENSOCUG00000016353,ENSOCUG00000017078,ENSOCUG00000027756,ENSOCUG00000001847,ENSOCUG00000012261,ENSOCUG00000007383,ENSOCUG00000012513,ENSOCUG00000007073,Novel00943,ENSOCUG00000017199,ENSOCUG00000008050,ENSOCUG00000007739,ENSOCUG00000009295,Novel02211,ENSOCUG00000006650,ENSOCUG000000062…	1 mon vs. 6 mon
GO:0006807	nitrogen compound metabolic process	biological_process	1.8134e-08	3.8142e-06	599	1844	4701	17521	287	ENSOCUG00000027231,ENSOCUG00000005576,ENSOCUG00000014015,ENSOCUG00000016660,ENSOCUG00000026727,ENSOCUG00000022355,ENSOCUG00000015898,ENSOCUG00000011769,ENSOCUG00000024882,ENSOCUG00000012955,ENSOCUG00000014904,ENSOCUG00000001937,ENSOCUG00000029287,ENSOCUG00000000074,ENSOCUG00000021225,ENSOCUG00000024969,ENSOCUG00000001844,ENSOCUG00000008024,ENSOCUG00000016772,ENSOCUG00000003905,ENSOCUG00000012333,…	312	ENSOCUG00000001280,ENSOCUG00000002577,ENSOCUG00000016095,ENSOCUG00000013281,ENSOCUG00000012557,ENSOCUG00000002425,ENSOCUG00000015774,ENSOCUG00000003129,ENSOCUG00000001629,ENSOCUG00000010631,ENSOCUG00000005880,ENSOCUG00000016412,ENSOCUG00000004483,ENSOCUG00000008870,ENSOCUG00000002506,ENSOCUG00000008971,ENSOCUG00000012216,ENSOCUG00000003488,ENSOCUG00000006043,ENSOCUG00000012010,ENSOCUG00000005489,…	1 mon vs. 6 mon
GO:1901575	organic substance catabolic process	biological_process	2.1722e-08	4.517e-06	176	1844	1065	17521	66	ENSOCUG00000006604,ENSOCUG00000015315,ENSOCUG00000009728,ENSOCUG00000012403,ENSOCUG00000006357,ENSOCUG00000021937,ENSOCUG00000025100,ENSOCUG00000023757,ENSOCUG00000008231,ENSOCUG00000007759,ENSOCUG00000003168,ENSOCUG00000017161,ENSOCUG00000004340,ENSOCUG00000012796,ENSOCUG00000010718,ENSOCUG00000008379,ENSOCUG00000006102,ENSOCUG00000007415,ENSOCUG00000004663,ENSOCUG00000021601,ENSOCUG00000004354,…	110	ENSOCUG00000007739,ENSOCUG00000008050,ENSOCUG00000016366,ENSOCUG00000004463,ENSOCUG00000012827,ENSOCUG00000004329,ENSOCUG00000011896,ENSOCUG00000003144,ENSOCUG00000012513,ENSOCUG00000012331,ENSOCUG00000012261,ENSOCUG00000007071,ENSOCUG00000009513,ENSOCUG00000010217,ENSOCUG00000000264,ENSOCUG00000010907,ENSOCUG00000011689,ENSOCUG00000017465,ENSOCUG00000002827,ENSOCUG00000015910,ENSOCUG00000000291,…	1 mon vs. 6 mon
GO:0031325	positive regulation of cellular metabolic process	biological_process	2.9508e-08	5.9995e-06	292	1844	1936	17521	151	ENSOCUG00000003185,ENSOCUG00000003178,ENSOCUG00000015733,ENSOCUG00000010492,ENSOCUG00000027519,ENSOCUG00000001920,ENSOCUG00000012339,ENSOCUG00000016448,ENSOCUG00000005249,ENSOCUG00000011092,ENSOCUG00000013659,ENSOCUG00000026801,ENSOCUG00000014102,ENSOCUG00000003905,ENSOCUG00000000385,ENSOCUG00000016093,ENSOCUG00000015140,ENSOCUG00000000468,ENSOCUG00000001937,ENSOCUG00000027494,ENSOCUG00000000074,…	141	ENSOCUG00000010324,ENSOCUG00000006709,ENSOCUG00000014986,ENSOCUG00000003711,ENSOCUG00000017674,ENSOCUG00000004470,ENSOCUG00000011358,ENSOCUG00000001180,ENSOCUG00000008224,ENSOCUG00000026305,ENSOCUG00000001165,ENSOCUG00000011103,ENSOCUG00000009955,ENSOCUG00000015867,ENSOCUG00000010233,ENSOCUG00000002641,ENSOCUG00000012900,ENSOCUG00000015866,ENSOCUG00000014405,ENSOCUG00000017023,ENSOCUG00000021231,…	1 mon vs. 6 mon
GO:0009893	positive regulation of metabolic process	biological_process	3.2451e-08	6.5254e-06	340	1844	2287	17521	174	ENSOCUG00000022649,ENSOCUG00000000682,ENSOCUG00000003479,ENSOCUG00000007086,ENSOCUG00000014501,ENSOCUG00000005198,ENSOCUG00000023629,ENSOCUG00000023670,ENSOCUG00000015948,ENSOCUG00000023061,ENSOCUG00000005592,ENSOCUG00000008193,ENSOCUG00000002086,ENSOCUG00000027585,ENSOCUG00000007090,ENSOCUG00000021536,ENSOCUG00000011515,ENSOCUG00000000104,ENSOCUG00000013633,ENSOCUG00000012881,ENSOCUG00000004340,…	166	ENSOCUG00000011676,ENSOCUG00000013042,ENSOCUG00000002022,ENSOCUG00000004434,ENSOCUG00000013890,ENSOCUG00000017331,ENSOCUG00000015728,ENSOCUG00000002225,ENSOCUG00000007968,ENSOCUG00000016811,ENSOCUG00000016401,ENSOCUG00000007955,ENSOCUG00000006231,ENSOCUG00000004942,ENSOCUG00000008549,ENSOCUG00000012315,ENSOCUG00000006570,ENSOCUG00000014267,ENSOCUG00000017399,ENSOCUG00000001486,ENSOCUG00000005265,…	1 mon vs. 6 mon
GO:0048513	organ development	biological_process	3.3757e-08	6.7143e-06	302	1844	1940	17521	199	ENSOCUG00000016347,ENSOCUG00000007753,ENSOCUG00000000828,ENSOCUG00000000385,ENSOCUG00000016624,ENSOCUG00000025958,ENSOCUG00000013769,ENSOCUG00000012474,ENSOCUG00000026801,ENSOCUG00000014951,ENSOCUG00000003905,ENSOCUG00000011092,ENSOCUG00000008651,ENSOCUG00000006458,ENSOCUG00000010032,ENSOCUG00000015852,ENSOCUG00000007070,ENSOCUG00000000706,ENSOCUG00000012120,ENSOCUG00000002549,ENSOCUG00000010492,…	103	ENSOCUG00000012900,ENSOCUG00000015866,ENSOCUG00000000516,ENSOCUG00000005489,ENSOCUG00000008790,ENSOCUG00000024010,ENSOCUG00000026305,ENSOCUG00000014796,ENSOCUG00000000717,ENSOCUG00000014986,ENSOCUG00000014122,ENSOCUG00000012980,ENSOCUG00000010631,ENSOCUG00000014932,ENSOCUG00000002425,ENSOCUG00000013940,ENSOCUG00000012557,ENSOCUG00000001288,ENSOCUG00000023518,ENSOCUG00000007234,ENSOCUG00000024304,…	1 mon vs. 6 mon
GO:0048731	system development	biological_process	3.6378e-08	7.1578e-06	390	1844	2592	17521	254	ENSOCUG00000023061,ENSOCUG00000000470,ENSOCUG00000011714,ENSOCUG00000024755,ENSOCUG00000023670,ENSOCUG00000017565,ENSOCUG00000022182,ENSOCUG00000003636,ENSOCUG00000003063,ENSOCUG00000026486,ENSOCUG00000007086,ENSOCUG00000014421,ENSOCUG00000014501,ENSOCUG00000016941,ENSOCUG00000008969,ENSOCUG00000003479,ENSOCUG00000007461,ENSOCUG00000009190,ENSOCUG00000026899,ENSOCUG00000008394,ENSOCUG00000013633,…	136	ENSOCUG00000001217,ENSOCUG00000008188,ENSOCUG00000016811,ENSOCUG00000009680,ENSOCUG00000003010,ENSOCUG00000017117,ENSOCUG00000012582,ENSOCUG00000003344,ENSOCUG00000002022,ENSOCUG00000013890,ENSOCUG00000016257,ENSOCUG00000015957,ENSOCUG00000005265,ENSOCUG00000006230,ENSOCUG00000024887,ENSOCUG00000011396,ENSOCUG00000003170,ENSOCUG00000015851,ENSOCUG00000006685,ENSOCUG00000017924,ENSOCUG00000012009,…	1 mon vs. 6 mon
GO:0080090	regulation of primary metabolic process	biological_process	4.2484e-08	8.2501e-06	507	1844	3693	17521	238	ENSOCUG00000001113,ENSOCUG00000012143,ENSOCUG00000027604,ENSOCUG00000008686,ENSOCUG00000013282,Novel01341,ENSOCUG00000011336,ENSOCUG00000022123,ENSOCUG00000024969,ENSOCUG00000012177,ENSOCUG00000024588,ENSOCUG00000001937,ENSOCUG00000000074,ENSOCUG00000003078,ENSOCUG00000027494,ENSOCUG00000014596,ENSOCUG00000015136,ENSOCUG00000010900,ENSOCUG00000010204,ENSOCUG00000012955,ENSOCUG00000014904,ENSOCUG0…	269	ENSOCUG00000026029,ENSOCUG00000013509,ENSOCUG00000005463,ENSOCUG00000015521,ENSOCUG00000007198,ENSOCUG00000014778,ENSOCUG00000008565,ENSOCUG00000006455,ENSOCUG00000007230,ENSOCUG00000012010,ENSOCUG00000017424,ENSOCUG00000004067,ENSOCUG00000003169,ENSOCUG00000006043,ENSOCUG00000008870,ENSOCUG00000024719,ENSOCUG00000004483,ENSOCUG00000017023,ENSOCUG00000007010,ENSOCUG00000002802,ENSOCUG00000021231,…	1 mon vs. 6 mon
GO:0042692	muscle cell differentiation	biological_process	4.7013e-08	8.9613e-06	54	1844	218	17521	37	ENSOCUG00000004903,ENSOCUG00000003168,ENSOCUG00000012143,ENSOCUG00000002549,ENSOCUG00000022823,ENSOCUG00000006441,ENSOCUG00000000391,ENSOCUG00000000706,ENSOCUG00000023061,ENSOCUG00000011548,ENSOCUG00000005286,ENSOCUG00000009728,ENSOCUG00000013176,ENSOCUG00000007433,ENSOCUG00000004768,ENSOCUG00000021405,ENSOCUG00000023670,ENSOCUG00000007732,ENSOCUG00000012685,ENSOCUG00000005314,ENSOCUG00000010244,…	17	ENSOCUG00000011942,ENSOCUG00000006277,ENSOCUG00000023877,ENSOCUG00000023878,ENSOCUG00000013806,ENSOCUG00000008188,ENSOCUG00000009680,ENSOCUG00000014268,ENSOCUG00000014122,ENSOCUG00000012980,ENSOCUG00000012900,ENSOCUG00000007339,ENSOCUG00000009383,ENSOCUG00000017035,ENSOCUG00000012444,ENSOCUG00000012557,ENSOCUG00000017419	1 mon vs. 6 mon
GO:0010604	positive regulation of macromolecule metabolic process	biological_process	5.0888e-08	9.5999e-06	292	1844	1931	17521	150	ENSOCUG00000000859,ENSOCUG00000001560,ENSOCUG00000001725,ENSOCUG00000000348,ENSOCUG00000000512,ENSOCUG00000024383,ENSOCUG00000002610,ENSOCUG00000006441,ENSOCUG00000021405,ENSOCUG00000013369,ENSOCUG00000006202,ENSOCUG00000005861,ENSOCUG00000029345,ENSOCUG00000016942,ENSOCUG00000023730,ENSOCUG00000029169,ENSOCUG00000006122,ENSOCUG00000021218,ENSOCUG00000003431,ENSOCUG00000006480,ENSOCUG00000016261,…	142	ENSOCUG00000011752,ENSOCUG00000012136,ENSOCUG00000005717,ENSOCUG00000012638,ENSOCUG00000004524,ENSOCUG00000006669,ENSOCUG00000012736,ENSOCUG00000010932,ENSOCUG00000004454,ENSOCUG00000004930,ENSOCUG00000012746,ENSOCUG00000000137,ENSOCUG00000012411,ENSOCUG00000024386,ENSOCUG00000015533,ENSOCUG00000012993,ENSOCUG00000016716,ENSOCUG00000016458,ENSOCUG00000017669,ENSOCUG00000017619,ENSOCUG00000015612,…	1 mon vs. 6 mon
GO:0031323	regulation of cellular metabolic process	biological_process	5.1847e-08	9.6811e-06	512	1844	3751	17521	239	ENSOCUG00000002086,ENSOCUG00000027585,ENSOCUG00000001186,ENSOCUG00000003951,ENSOCUG00000007090,ENSOCUG00000025513,ENSOCUG00000011515,ENSOCUG00000021536,ENSOCUG00000012881,ENSOCUG00000000682,ENSOCUG00000022649,ENSOCUG00000002230,ENSOCUG00000023670,ENSOCUG00000017565,ENSOCUG00000009674,ENSOCUG00000011141,ENSOCUG00000021601,ENSOCUG00000027603,ENSOCUG00000000991,ENSOCUG00000026538,ENSOCUG00000012063,…	273	ENSOCUG00000017960,ENSOCUG00000012315,ENSOCUG00000014500,ENSOCUG00000015957,ENSOCUG00000014267,ENSOCUG00000006903,ENSOCUG00000009879,ENSOCUG00000008660,ENSOCUG00000015728,ENSOCUG00000014123,ENSOCUG00000003010,ENSOCUG00000016401,ENSOCUG00000016811,ENSOCUG00000007968,ENSOCUG00000001868,Novel01094,ENSOCUG00000007339,ENSOCUG00000016393,ENSOCUG00000008317,ENSOCUG00000001971,ENSOCUG00000017240,ENSOCUG0…	1 mon vs. 6 mon
GO:0048856	anatomical structure development	biological_process	6.8905e-08	1.2648e-05	458	1844	3145	17521	292	ENSOCUG00000000991,ENSOCUG00000026538,ENSOCUG00000010417,ENSOCUG00000000325,ENSOCUG00000007297,ENSOCUG00000014556,ENSOCUG00000012063,ENSOCUG00000005897,ENSOCUG00000014935,ENSOCUG00000007566,ENSOCUG00000007286,ENSOCUG00000023462,ENSOCUG00000027603,ENSOCUG00000029426,ENSOCUG00000013394,ENSOCUG00000011141,ENSOCUG00000005284,ENSOCUG00000013815,ENSOCUG00000012070,ENSOCUG00000017423,ENSOCUG00000003512,…	166	ENSOCUG00000002759,ENSOCUG00000013173,ENSOCUG00000016393,ENSOCUG00000007339,ENSOCUG00000006704,ENSOCUG00000001971,ENSOCUG00000008317,ENSOCUG00000002964,ENSOCUG00000012009,ENSOCUG00000015851,ENSOCUG00000017924,ENSOCUG00000006685,ENSOCUG00000017477,ENSOCUG00000009022,ENSOCUG00000005996,ENSOCUG00000007071,ENSOCUG00000009513,ENSOCUG00000016583,ENSOCUG00000016238,ENSOCUG00000006230,ENSOCUG00000005265,…	1 mon vs. 6 mon
GO:0071310	cellular response to organic substance	biological_process	6.912e-08	1.2648e-05	197	1844	1191	17521	118	ENSOCUG00000000560,ENSOCUG00000004418,ENSOCUG00000027603,ENSOCUG00000021601,ENSOCUG00000011141,ENSOCUG00000013420,ENSOCUG00000012063,ENSOCUG00000010145,ENSOCUG00000016744,ENSOCUG00000016982,ENSOCUG00000015992,ENSOCUG00000013520,ENSOCUG00000002874,ENSOCUG00000015877,ENSOCUG00000002973,ENSOCUG00000003168,ENSOCUG00000028208,ENSOCUG00000008344,ENSOCUG00000008231,ENSOCUG00000003863,ENSOCUG00000022823,…	79	ENSOCUG00000001971,ENSOCUG00000007763,ENSOCUG00000008496,ENSOCUG00000000956,ENSOCUG00000016427,ENSOCUG00000007339,ENSOCUG00000011689,ENSOCUG00000016010,ENSOCUG00000012261,ENSOCUG00000012331,ENSOCUG00000017477,ENSOCUG00000017924,ENSOCUG00000006685,ENSOCUG00000003252,ENSOCUG00000004451,ENSOCUG00000003898,ENSOCUG00000017960,ENSOCUG00000029552,ENSOCUG00000011891,ENSOCUG00000006901,ENSOCUG00000003320,…	1 mon vs. 6 mon
GO:0048519	negative regulation of biological process	biological_process	8.8307e-08	1.5842e-05	421	1844	2986	17521	226	ENSOCUG00000024969,ENSOCUG00000012177,ENSOCUG00000022123,ENSOCUG00000011336,ENSOCUG00000001844,ENSOCUG00000027604,ENSOCUG00000003078,ENSOCUG00000000074,ENSOCUG00000005986,ENSOCUG00000001937,ENSOCUG00000015634,ENSOCUG00000012955,ENSOCUG00000010244,ENSOCUG00000010900,ENSOCUG00000026936,ENSOCUG00000015136,ENSOCUG00000017760,ENSOCUG00000015840,ENSOCUG00000014596,ENSOCUG00000026941,ENSOCUG00000002624,…	195	ENSOCUG00000004067,ENSOCUG00000017424,ENSOCUG00000012010,ENSOCUG00000001050,ENSOCUG00000006455,ENSOCUG00000001402,ENSOCUG00000013806,ENSOCUG00000013509,ENSOCUG00000026029,ENSOCUG00000003124,ENSOCUG00000003064,ENSOCUG00000010631,ENSOCUG00000005880,ENSOCUG00000002425,ENSOCUG00000015053,ENSOCUG00000015774,ENSOCUG00000014932,ENSOCUG00000009878,ENSOCUG00000013940,ENSOCUG00000012557,ENSOCUG00000012730,…	1 mon vs. 6 mon
GO:0009058	biosynthetic process	biological_process	9.6696e-08	1.7179e-05	530	1844	4151	17521	272	ENSOCUG00000005707,ENSOCUG00000006208,ENSOCUG00000024508,ENSOCUG00000005249,ENSOCUG00000006458,ENSOCUG00000020994,ENSOCUG00000010492,ENSOCUG00000025875,ENSOCUG00000014294,ENSOCUG00000014917,ENSOCUG00000027519,ENSOCUG00000012339,ENSOCUG00000000385,ENSOCUG00000016093,ENSOCUG00000015140,ENSOCUG00000000468,ENSOCUG00000013643,ENSOCUG00000012474,ENSOCUG00000029728,ENSOCUG00000027604,ENSOCUG00000023274,…	258	Novel01176,ENSOCUG00000026305,ENSOCUG00000010324,ENSOCUG00000006709,ENSOCUG00000003711,ENSOCUG00000004470,ENSOCUG00000010740,ENSOCUG00000021484,ENSOCUG00000000516,ENSOCUG00000008124,ENSOCUG00000029691,ENSOCUG00000015866,ENSOCUG00000001165,ENSOCUG00000011103,ENSOCUG00000009955,ENSOCUG00000017626,ENSOCUG00000015867,ENSOCUG00000013509,ENSOCUG00000017424,ENSOCUG00000003169,ENSOCUG00000014778,ENSOCUG0…	1 mon vs. 6 mon
GO:0007275	multicellular organismal development	biological_process	1.0001e-07	1.7597e-05	415	1844	2811	17521	268	ENSOCUG00000009526,ENSOCUG00000012585,ENSOCUG00000004903,ENSOCUG00000013049,ENSOCUG00000015924,ENSOCUG00000028053,ENSOCUG00000009606,ENSOCUG00000003766,ENSOCUG00000004146,ENSOCUG00000013232,ENSOCUG00000000532,ENSOCUG00000016065,ENSOCUG00000012175,ENSOCUG00000014988,ENSOCUG00000005852,ENSOCUG00000021629,ENSOCUG00000014777,ENSOCUG00000006453,ENSOCUG00000022094,ENSOCUG00000007978,ENSOCUG00000013276,…	147	ENSOCUG00000011400,ENSOCUG00000013108,ENSOCUG00000016726,ENSOCUG00000006277,ENSOCUG00000001112,ENSOCUG00000017113,ENSOCUG00000012853,ENSOCUG00000001295,ENSOCUG00000015354,ENSOCUG00000026678,ENSOCUG00000001212,ENSOCUG00000006655,ENSOCUG00000013062,ENSOCUG00000000481,ENSOCUG00000006901,ENSOCUG00000009383,ENSOCUG00000000020,ENSOCUG00000001982,ENSOCUG00000014603,ENSOCUG00000002975,ENSOCUG00000001106,…	1 mon vs. 6 mon
GO:1901576	organic substance biosynthetic process	biological_process	1.0418e-07	1.8155e-05	522	1844	4081	17521	269	ENSOCUG00000011515,ENSOCUG00000021228,ENSOCUG00000027082,ENSOCUG00000025513,ENSOCUG00000022959,ENSOCUG00000012881,ENSOCUG00000017511,ENSOCUG00000003951,ENSOCUG00000001186,ENSOCUG00000024462,ENSOCUG00000002086,ENSOCUG00000027585,ENSOCUG00000007090,ENSOCUG00000003015,ENSOCUG00000000607,ENSOCUG00000023670,ENSOCUG00000017565,ENSOCUG00000008236,ENSOCUG00000000682,ENSOCUG00000024409,ENSOCUG00000002230,…	253	ENSOCUG00000006903,ENSOCUG00000017172,ENSOCUG00000014500,ENSOCUG00000009879,ENSOCUG00000017960,ENSOCUG00000001606,ENSOCUG00000012315,ENSOCUG00000007968,ENSOCUG00000003010,ENSOCUG00000016401,ENSOCUG00000001868,ENSOCUG00000003344,ENSOCUG00000015728,ENSOCUG00000017240,ENSOCUG00000007339,Novel01094,ENSOCUG00000001971,ENSOCUG00000011659,ENSOCUG00000017950,ENSOCUG00000006685,ENSOCUG00000001299,ENSOCUG0…	1 mon vs. 6 mon
GO:0001568	blood vessel development	biological_process	1.0812e-07	1.8665e-05	85	1844	391	17521	69	ENSOCUG00000027603,ENSOCUG00000016942,ENSOCUG00000014596,ENSOCUG00000013420,ENSOCUG00000012685,ENSOCUG00000014904,ENSOCUG00000013369,ENSOCUG00000005314,ENSOCUG00000010232,ENSOCUG00000013520,ENSOCUG00000026941,ENSOCUG00000014935,ENSOCUG00000016660,ENSOCUG00000004142,ENSOCUG00000000325,ENSOCUG00000028026,ENSOCUG00000000348,ENSOCUG00000003168,ENSOCUG00000017161,ENSOCUG00000008231,ENSOCUG00000004881,…	16	ENSOCUG00000005755,ENSOCUG00000001971,ENSOCUG00000014406,ENSOCUG00000017477,ENSOCUG00000004570,ENSOCUG00000012900,ENSOCUG00000016257,ENSOCUG00000016292,ENSOCUG00000017626,ENSOCUG00000017113,ENSOCUG00000002839,ENSOCUG00000023877,ENSOCUG00000006856,ENSOCUG00000011400,ENSOCUG00000014268,ENSOCUG00000001212	1 mon vs. 6 mon
GO:0007015	actin filament organization	biological_process	1.0948e-07	1.8724e-05	57	1844	241	17521	43	ENSOCUG00000025604,ENSOCUG00000004579,ENSOCUG00000007028,ENSOCUG00000022831,ENSOCUG00000013833,ENSOCUG00000016448,ENSOCUG00000009270,ENSOCUG00000023758,ENSOCUG00000002394,ENSOCUG00000013647,ENSOCUG00000009956,ENSOCUG00000011908,ENSOCUG00000005198,ENSOCUG00000004753,ENSOCUG00000001937,ENSOCUG00000017506,ENSOCUG00000027378,ENSOCUG00000023314,ENSOCUG00000021558,ENSOCUG00000000706,ENSOCUG00000027519,…	14	ENSOCUG00000001106,ENSOCUG00000007109,ENSOCUG00000009742,ENSOCUG00000010660,ENSOCUG00000008188,ENSOCUG00000012668,ENSOCUG00000001299,ENSOCUG00000009383,ENSOCUG00000016292,ENSOCUG00000003591,ENSOCUG00000014267,ENSOCUG00000015957,ENSOCUG00000015867,ENSOCUG00000013133	1 mon vs. 6 mon
GO:1901701	cellular response to oxygen-containing compound	biological_process	1.1392e-07	1.9302e-05	97	1844	489	17521	59	ENSOCUG00000016772,ENSOCUG00000008394,ENSOCUG00000027924,ENSOCUG00000013175,ENSOCUG00000017292,ENSOCUG00000003201,ENSOCUG00000013633,ENSOCUG00000012881,ENSOCUG00000012474,ENSOCUG00000025513,ENSOCUG00000021541,ENSOCUG00000005754,ENSOCUG00000002064,ENSOCUG00000012333,ENSOCUG00000002086,ENSOCUG00000014917,ENSOCUG00000013232,ENSOCUG00000015154,ENSOCUG00000016763,ENSOCUG00000023061,ENSOCUG00000009732,…	38	ENSOCUG00000003320,ENSOCUG00000017120,ENSOCUG00000016332,ENSOCUG00000012611,ENSOCUG00000005265,ENSOCUG00000000462,ENSOCUG00000017960,ENSOCUG00000029552,ENSOCUG00000012900,ENSOCUG00000006901,ENSOCUG00000004942,ENSOCUG00000001212,ENSOCUG00000006823,ENSOCUG00000016401,ENSOCUG00000011400,ENSOCUG00000015684,ENSOCUG00000015728,ENSOCUG00000005112,ENSOCUG00000011676,ENSOCUG00000014205,ENSOCUG00000016010,…	1 mon vs. 6 mon
GO:0001944	vasculature development	biological_process	1.2251e-07	2.0567e-05	87	1844	405	17521	71	ENSOCUG00000004881,ENSOCUG00000004928,ENSOCUG00000008231,ENSOCUG00000017161,ENSOCUG00000003168,ENSOCUG00000000348,ENSOCUG00000028026,ENSOCUG00000002647,ENSOCUG00000021287,ENSOCUG00000002874,ENSOCUG00000002394,ENSOCUG00000006714,ENSOCUG00000016188,ENSOCUG00000001578,ENSOCUG00000013176,ENSOCUG00000005371,ENSOCUG00000003078,ENSOCUG00000023757,ENSOCUG00000013420,ENSOCUG00000014596,ENSOCUG00000016942,…	16	ENSOCUG00000017477,ENSOCUG00000004570,ENSOCUG00000005755,ENSOCUG00000001971,ENSOCUG00000014406,ENSOCUG00000006856,ENSOCUG00000023877,ENSOCUG00000002839,ENSOCUG00000017113,ENSOCUG00000011400,ENSOCUG00000001212,ENSOCUG00000014268,ENSOCUG00000012900,ENSOCUG00000016292,ENSOCUG00000016257,ENSOCUG00000017626	1 mon vs. 6 mon
GO:0048523	negative regulation of cellular process	biological_process	1.6933e-07	2.6945e-05	392	1844	2766	17521	208	ENSOCUG00000015140,ENSOCUG00000017639,ENSOCUG00000010462,ENSOCUG00000007753,ENSOCUG00000014914,ENSOCUG00000012474,ENSOCUG00000015070,ENSOCUG00000003905,ENSOCUG00000016772,ENSOCUG00000011092,ENSOCUG00000005249,ENSOCUG00000006458,ENSOCUG00000014704,ENSOCUG00000015248,ENSOCUG00000016448,ENSOCUG00000017280,ENSOCUG00000006208,ENSOCUG00000026930,ENSOCUG00000000706,ENSOCUG00000016539,ENSOCUG00000007070,…	184	ENSOCUG00000012900,ENSOCUG00000015866,ENSOCUG00000003795,ENSOCUG00000004232,ENSOCUG00000006944,ENSOCUG00000017626,ENSOCUG00000014147,ENSOCUG00000015867,ENSOCUG00000009955,ENSOCUG00000011876,ENSOCUG00000008224,ENSOCUG00000026305,ENSOCUG00000014552,ENSOCUG00000014796,ENSOCUG00000002966,ENSOCUG00000006709,ENSOCUG00000012148,ENSOCUG00000014986,ENSOCUG00000010324,ENSOCUG00000005880,ENSOCUG00000010631,…	1 mon vs. 6 mon
GO:0032502	developmental process	biological_process	1.7998e-07	2.8238e-05	489	1844	3425	17521	307	ENSOCUG00000000927,ENSOCUG00000016941,ENSOCUG00000014501,ENSOCUG00000014421,ENSOCUG00000007086,ENSOCUG00000026486,ENSOCUG00000003636,ENSOCUG00000003063,ENSOCUG00000007461,ENSOCUG00000003479,ENSOCUG00000008969,ENSOCUG00000000470,ENSOCUG00000023061,ENSOCUG00000008236,ENSOCUG00000023670,ENSOCUG00000022182,ENSOCUG00000017565,ENSOCUG00000005198,ENSOCUG00000024755,ENSOCUG00000011714,ENSOCUG00000017377,…	182	ENSOCUG00000012582,ENSOCUG00000006646,ENSOCUG00000017117,ENSOCUG00000013890,ENSOCUG00000002022,ENSOCUG00000023878,ENSOCUG00000014338,ENSOCUG00000003344,ENSOCUG00000008188,ENSOCUG00000001217,ENSOCUG00000016401,ENSOCUG00000003010,ENSOCUG00000016811,ENSOCUG00000009680,ENSOCUG00000007145,ENSOCUG00000029552,ENSOCUG00000024887,ENSOCUG00000003170,ENSOCUG00000011396,ENSOCUG00000002541,ENSOCUG00000006230,…	1 mon vs. 6 mon
GO:0044249	cellular biosynthetic process	biological_process	1.8055e-07	2.8238e-05	513	1844	4015	17521	264	ENSOCUG00000013276,ENSOCUG00000029102,ENSOCUG00000003592,ENSOCUG00000029514,ENSOCUG00000007437,ENSOCUG00000014777,ENSOCUG00000022448,ENSOCUG00000008749,ENSOCUG00000021916,ENSOCUG00000012528,ENSOCUG00000022380,ENSOCUG00000005498,ENSOCUG00000005097,ENSOCUG00000004903,ENSOCUG00000015924,ENSOCUG00000000531,ENSOCUG00000017871,ENSOCUG00000008943,ENSOCUG00000026164,ENSOCUG00000013520,ENSOCUG00000008775,…	249	ENSOCUG00000006650,ENSOCUG00000006255,ENSOCUG00000001982,ENSOCUG00000014790,ENSOCUG00000014647,Novel02211,ENSOCUG00000006262,ENSOCUG00000008004,ENSOCUG00000026678,ENSOCUG00000009587,ENSOCUG00000005226,ENSOCUG00000002448,ENSOCUG00000005077,ENSOCUG00000025948,ENSOCUG00000001295,ENSOCUG00000007470,ENSOCUG00000016353,ENSOCUG00000016427,ENSOCUG00000008625,ENSOCUG00000017465,ENSOCUG00000016701,ENSOCUG0…	1 mon vs. 6 mon
GO:0070887	cellular response to chemical stimulus	biological_process	2.3345e-07	3.6025e-05	231	1844	1482	17521	139	ENSOCUG00000016890,ENSOCUG00000000983,ENSOCUG00000014904,ENSOCUG00000017852,ENSOCUG00000010900,ENSOCUG00000016942,ENSOCUG00000015113,ENSOCUG00000016660,ENSOCUG00000029169,ENSOCUG00000009792,ENSOCUG00000000069,ENSOCUG00000003431,ENSOCUG00000001725,ENSOCUG00000012177,ENSOCUG00000001844,ENSOCUG00000000348,ENSOCUG00000006441,ENSOCUG00000003506,ENSOCUG00000000391,ENSOCUG00000000074,ENSOCUG00000013478,…	92	ENSOCUG00000010631,ENSOCUG00000014122,ENSOCUG00000008311,ENSOCUG00000004930,ENSOCUG00000015471,ENSOCUG00000005294,ENSOCUG00000002425,ENSOCUG00000012557,ENSOCUG00000016716,ENSOCUG00000003137,ENSOCUG00000014406,ENSOCUG00000005011,ENSOCUG00000017424,ENSOCUG00000001050,ENSOCUG00000002390,ENSOCUG00000007198,ENSOCUG00000016853,ENSOCUG00000013806,ENSOCUG00000013509,ENSOCUG00000004524,ENSOCUG00000008971,…	1 mon vs. 6 mon
GO:0071495	cellular response to endogenous stimulus	biological_process	4.5158e-07	6.6641e-05	119	1844	643	17521	73	ENSOCUG00000007086,ENSOCUG00000004903,ENSOCUG00000003475,ENSOCUG00000023758,ENSOCUG00000028053,ENSOCUG00000003380,ENSOCUG00000000651,ENSOCUG00000015248,ENSOCUG00000012264,ENSOCUG00000015154,ENSOCUG00000013232,ENSOCUG00000014917,ENSOCUG00000026922,ENSOCUG00000023061,ENSOCUG00000000507,ENSOCUG00000008236,ENSOCUG00000016763,ENSOCUG00000014988,ENSOCUG00000009732,ENSOCUG00000017565,ENSOCUG00000007732,…	46	ENSOCUG00000015684,ENSOCUG00000015728,ENSOCUG00000005112,ENSOCUG00000026305,ENSOCUG00000011676,ENSOCUG00000014205,ENSOCUG00000003929,ENSOCUG00000004942,ENSOCUG00000010324,ENSOCUG00000006823,ENSOCUG00000001212,ENSOCUG00000016401,ENSOCUG00000017960,ENSOCUG00000012900,ENSOCUG00000029552,ENSOCUG00000006901,ENSOCUG00000009955,ENSOCUG00000003320,ENSOCUG00000000038,ENSOCUG00000017120,ENSOCUG00000014267,…	1 mon vs. 6 mon
GO:0006913	nucleocytoplasmic transport	biological_process	7.6536e-07	0.00011115	57	1844	262	17521	17	ENSOCUG00000021502,ENSOCUG00000014917,ENSOCUG00000015154,ENSOCUG00000004753,ENSOCUG00000009728,ENSOCUG00000013176,ENSOCUG00000023758,ENSOCUG00000003439,ENSOCUG00000022772,ENSOCUG00000013633,ENSOCUG00000012063,ENSOCUG00000016660,ENSOCUG00000003431,ENSOCUG00000026164,ENSOCUG00000026538,ENSOCUG00000015140,ENSOCUG00000002496	40	ENSOCUG00000003064,ENSOCUG00000005461,ENSOCUG00000022279,ENSOCUG00000009240,ENSOCUG00000003010,ENSOCUG00000007739,ENSOCUG00000003898,ENSOCUG00000001212,ENSOCUG00000006781,ENSOCUG00000012126,ENSOCUG00000004986,ENSOCUG00000012261,ENSOCUG00000005996,ENSOCUG00000013108,ENSOCUG00000001818,ENSOCUG00000003929,ENSOCUG00000006856,ENSOCUG00000000170,ENSOCUG00000009934,ENSOCUG00000002839,ENSOCUG00000012853,…	1 mon vs. 6 mon
GO:0006457	protein folding	biological_process	1.0337e-06	0.00014804	29	1844	112	17521	8	ENSOCUG00000022906,ENSOCUG00000005602,ENSOCUG00000010668,ENSOCUG00000007741,Novel02178,ENSOCUG00000003863,ENSOCUG00000021287,ENSOCUG00000012053	21	ENSOCUG00000026443,ENSOCUG00000012679,ENSOCUG00000014603,ENSOCUG00000001280,ENSOCUG00000017674,ENSOCUG00000014147,ENSOCUG00000004839,ENSOCUG00000021231,ENSOCUG00000012736,ENSOCUG00000017199,ENSOCUG00000024386,ENSOCUG00000025828,ENSOCUG00000002641,ENSOCUG00000002378,ENSOCUG00000015533,ENSOCUG00000014773,ENSOCUG00000004833,ENSOCUG00000007293,ENSOCUG00000017117,ENSOCUG00000006655,ENSOCUG00000000137	1 mon vs. 6 mon
GO:0010033	response to organic substance	biological_process	1.0355e-06	0.00014804	234	1844	1581	17521	134	ENSOCUG00000012177,ENSOCUG00000001725,ENSOCUG00000000348,ENSOCUG00000024515,ENSOCUG00000011681,ENSOCUG00000015875,ENSOCUG00000003506,ENSOCUG00000000391,ENSOCUG00000006441,ENSOCUG00000002610,ENSOCUG00000013478,ENSOCUG00000000074,ENSOCUG00000001937,ENSOCUG00000007433,ENSOCUG00000006941,ENSOCUG00000021405,ENSOCUG00000004753,ENSOCUG00000006714,ENSOCUG00000000983,ENSOCUG00000016890,ENSOCUG00000017852,…	100	ENSOCUG00000017424,ENSOCUG00000006043,ENSOCUG00000007198,ENSOCUG00000002390,ENSOCUG00000001050,ENSOCUG00000016853,ENSOCUG00000013509,ENSOCUG00000010579,ENSOCUG00000016209,ENSOCUG00000013806,ENSOCUG00000004524,ENSOCUG00000012736,ENSOCUG00000008971,ENSOCUG00000017278,ENSOCUG00000007010,ENSOCUG00000010631,ENSOCUG00000004930,ENSOCUG00000008311,ENSOCUG00000002425,ENSOCUG00000005294,ENSOCUG00000015471,…	1 mon vs. 6 mon
GO:0044767	single-organism developmental process	biological_process	1.0571e-06	0.00014995	482	1844	3392	17521	302	ENSOCUG00000005986,ENSOCUG00000009064,ENSOCUG00000000074,ENSOCUG00000004978,ENSOCUG00000003078,ENSOCUG00000015634,ENSOCUG00000011064,ENSOCUG00000001937,ENSOCUG00000002647,ENSOCUG00000012177,ENSOCUG00000004928,ENSOCUG00000012143,ENSOCUG00000021320,ENSOCUG00000003347,ENSOCUG00000006681,ENSOCUG00000004142,ENSOCUG00000016660,ENSOCUG00000010844,ENSOCUG00000014015,ENSOCUG00000026941,ENSOCUG00000002624,…	180	ENSOCUG00000002802,ENSOCUG00000017704,ENSOCUG00000008870,ENSOCUG00000007010,ENSOCUG00000001028,ENSOCUG00000007198,ENSOCUG00000001402,ENSOCUG00000012010,ENSOCUG00000006455,ENSOCUG00000017424,ENSOCUG00000013509,ENSOCUG00000013806,ENSOCUG00000013940,ENSOCUG00000012557,ENSOCUG00000001288,ENSOCUG00000012444,ENSOCUG00000023518,ENSOCUG00000000587,ENSOCUG00000007234,ENSOCUG00000024304,ENSOCUG00000000200,…	1 mon vs. 6 mon
GO:0051169	nuclear transport	biological_process	1.1806e-06	0.00016491	57	1844	266	17521	17	ENSOCUG00000003439,ENSOCUG00000023758,ENSOCUG00000022772,ENSOCUG00000014917,ENSOCUG00000015154,ENSOCUG00000021502,ENSOCUG00000013176,ENSOCUG00000009728,ENSOCUG00000004753,ENSOCUG00000002496,ENSOCUG00000015140,ENSOCUG00000012063,ENSOCUG00000016660,ENSOCUG00000013633,ENSOCUG00000026538,ENSOCUG00000026164,ENSOCUG00000003431	40	ENSOCUG00000005996,ENSOCUG00000013108,ENSOCUG00000001818,ENSOCUG00000012126,ENSOCUG00000004986,ENSOCUG00000012261,ENSOCUG00000002839,ENSOCUG00000012853,ENSOCUG00000009934,ENSOCUG00000003929,ENSOCUG00000006856,ENSOCUG00000000170,ENSOCUG00000009240,ENSOCUG00000022279,ENSOCUG00000005461,ENSOCUG00000003064,ENSOCUG00000001212,ENSOCUG00000006781,ENSOCUG00000003010,ENSOCUG00000007739,ENSOCUG00000003898,…	1 mon vs. 6 mon
GO:0072358	cardiovascular system development	biological_process	1.2104e-06	0.00016653	116	1844	601	17521	89	ENSOCUG00000016624,ENSOCUG00000004150,ENSOCUG00000003587,ENSOCUG00000008193,ENSOCUG00000010192,ENSOCUG00000006606,ENSOCUG00000007753,ENSOCUG00000024055,ENSOCUG00000011092,ENSOCUG00000004074,ENSOCUG00000011515,ENSOCUG00000000104,ENSOCUG00000007136,ENSOCUG00000007978,ENSOCUG00000013276,ENSOCUG00000017292,ENSOCUG00000014102,ENSOCUG00000003905,ENSOCUG00000013633,ENSOCUG00000026801,ENSOCUG00000012881,…	27	ENSOCUG00000011396,ENSOCUG00000006901,ENSOCUG00000012900,ENSOCUG00000016257,ENSOCUG00000014663,ENSOCUG00000016292,ENSOCUG00000017626,ENSOCUG00000023877,ENSOCUG00000002839,ENSOCUG00000017113,ENSOCUG00000003929,ENSOCUG00000006856,ENSOCUG00000011400,ENSOCUG00000001212,ENSOCUG00000014268,ENSOCUG00000016811,ENSOCUG00000007735,ENSOCUG00000016393,ENSOCUG00000005755,ENSOCUG00000002425,ENSOCUG00000014122,…	1 mon vs. 6 mon
GO:0072359	circulatory system development	biological_process	1.2104e-06	0.00016653	116	1844	601	17521	89	ENSOCUG00000011515,ENSOCUG00000000104,ENSOCUG00000024055,ENSOCUG00000004074,ENSOCUG00000011092,ENSOCUG00000003905,ENSOCUG00000014102,ENSOCUG00000013633,ENSOCUG00000026801,ENSOCUG00000012881,ENSOCUG00000007136,ENSOCUG00000007978,ENSOCUG00000013276,ENSOCUG00000017292,ENSOCUG00000003587,ENSOCUG00000008193,ENSOCUG00000010192,ENSOCUG00000006606,ENSOCUG00000016624,ENSOCUG00000004150,ENSOCUG00000007753,…	27	ENSOCUG00000016292,ENSOCUG00000016257,ENSOCUG00000014663,ENSOCUG00000017626,ENSOCUG00000006901,ENSOCUG00000011396,ENSOCUG00000012900,ENSOCUG00000007735,ENSOCUG00000001212,ENSOCUG00000014268,ENSOCUG00000016811,ENSOCUG00000003929,ENSOCUG00000006856,ENSOCUG00000002839,ENSOCUG00000023877,ENSOCUG00000017113,ENSOCUG00000011400,ENSOCUG00000014406,ENSOCUG00000017419,ENSOCUG00000012557,ENSOCUG00000005755,…	1 mon vs. 6 mon
GO:0060485	mesenchyme development	biological_process	1.4096e-06	0.00019107	42	1844	163	17521	31	ENSOCUG00000001578,ENSOCUG00000013176,ENSOCUG00000007070,ENSOCUG00000011670,ENSOCUG00000013716,ENSOCUG00000003168,ENSOCUG00000004579,ENSOCUG00000002874,ENSOCUG00000003439,ENSOCUG00000000528,ENSOCUG00000004074,ENSOCUG00000000104,ENSOCUG00000016660,ENSOCUG00000007136,ENSOCUG00000007978,ENSOCUG00000012881,ENSOCUG00000014233,ENSOCUG00000013633,ENSOCUG00000010900,ENSOCUG00000004150,ENSOCUG00000011141,…	11	ENSOCUG00000014268,ENSOCUG00000006856,ENSOCUG00000003929,ENSOCUG00000009742,ENSOCUG00000026305,ENSOCUG00000016292,ENSOCUG00000007234,ENSOCUG00000000516,ENSOCUG00000014932,ENSOCUG00000026148,ENSOCUG00000001971	1 mon vs. 6 mon
GO:0009719	response to endogenous stimulus	biological_process	1.4869e-06	0.00020007	133	1844	752	17521	80	ENSOCUG00000007086,ENSOCUG00000003475,ENSOCUG00000004903,ENSOCUG00000028053,ENSOCUG00000013232,ENSOCUG00000008236,ENSOCUG00000023061,ENSOCUG00000000507,ENSOCUG00000014988,ENSOCUG00000017565,ENSOCUG00000010192,ENSOCUG00000002086,ENSOCUG00000027585,ENSOCUG00000013276,ENSOCUG00000027924,ENSOCUG00000003201,ENSOCUG00000012881,ENSOCUG00000029514,ENSOCUG00000011515,ENSOCUG00000025513,ENSOCUG00000015877,…	53	ENSOCUG00000015684,ENSOCUG00000015728,ENSOCUG00000005112,ENSOCUG00000011676,ENSOCUG00000014205,ENSOCUG00000004942,ENSOCUG00000001212,ENSOCUG00000009680,ENSOCUG00000016401,ENSOCUG00000017960,ENSOCUG00000029552,ENSOCUG00000006901,ENSOCUG00000003320,ENSOCUG00000014267,ENSOCUG00000005265,ENSOCUG00000014647,ENSOCUG00000001847,ENSOCUG00000012261,ENSOCUG00000002975,ENSOCUG00000012331,ENSOCUG00000017477,…	1 mon vs. 6 mon
GO:1902589	single-organism organelle organization	biological_process	2.0514e-06	0.00026251	251	1844	1598	17521	132	ENSOCUG00000001851,ENSOCUG00000015449,ENSOCUG00000004074,ENSOCUG00000000611,ENSOCUG00000017292,ENSOCUG00000013659,ENSOCUG00000016093,ENSOCUG00000000828,ENSOCUG00000016624,ENSOCUG00000010538,ENSOCUG00000004091,ENSOCUG00000005754,ENSOCUG00000026796,ENSOCUG00000005289,ENSOCUG00000029299,ENSOCUG00000000004,ENSOCUG00000011908,ENSOCUG00000015733,ENSOCUG00000008102,ENSOCUG00000003178,ENSOCUG00000021502,…	119	ENSOCUG00000002304,ENSOCUG00000011103,ENSOCUG00000007059,ENSOCUG00000016292,ENSOCUG00000003125,ENSOCUG00000016332,ENSOCUG00000003950,ENSOCUG00000014663,ENSOCUG00000015867,ENSOCUG00000010714,ENSOCUG00000014147,ENSOCUG00000013133,ENSOCUG00000002641,ENSOCUG00000016184,ENSOCUG00000017317,ENSOCUG00000015379,ENSOCUG00000014405,ENSOCUG00000016688,ENSOCUG00000017493,ENSOCUG00000014986,ENSOCUG00000010324,…	1 mon vs. 6 mon
GO:1901564	organonitrogen compound metabolic process	biological_process	2.1847e-06	0.00027762	209	1844	1600	17521	125	ENSOCUG00000021812,ENSOCUG00000003168,ENSOCUG00000015103,ENSOCUG00000000604,ENSOCUG00000015315,ENSOCUG00000006604,ENSOCUG00000017423,ENSOCUG00000002673,ENSOCUG00000023846,ENSOCUG00000012403,ENSOCUG00000027112,Novel00848,ENSOCUG00000007741,ENSOCUG00000025100,ENSOCUG00000024686,ENSOCUG00000027946,ENSOCUG00000023757,ENSOCUG00000026992,ENSOCUG00000029426,ENSOCUG00000027603,ENSOCUG00000021601,ENSOCUG0…	84	ENSOCUG00000015793,Novel00943,ENSOCUG00000009762,ENSOCUG00000010546,ENSOCUG00000003144,ENSOCUG00000012261,ENSOCUG00000013417,ENSOCUG00000011427,ENSOCUG00000011659,ENSOCUG00000004990,ENSOCUG00000009076,ENSOCUG00000008050,ENSOCUG00000017924,ENSOCUG00000012338,ENSOCUG00000002827,ENSOCUG00000008625,ENSOCUG00000007293,ENSOCUG00000015832,ENSOCUG00000025074,ENSOCUG00000011689,ENSOCUG00000026130,ENSOCUG0…	1 mon vs. 6 mon
GO:0006464	cellular protein modification process	biological_process	2.7023e-06	0.0003364	371	1844	2619	17521	168	ENSOCUG00000000859,ENSOCUG00000003439,ENSOCUG00000001725,ENSOCUG00000007960,ENSOCUG00000023698,ENSOCUG00000001560,ENSOCUG00000024515,ENSOCUG00000000512,ENSOCUG00000002610,ENSOCUG00000024383,ENSOCUG00000006441,ENSOCUG00000009904,ENSOCUG00000021405,ENSOCUG00000001578,ENSOCUG00000009109,ENSOCUG00000012768,ENSOCUG00000013369,ENSOCUG00000006202,ENSOCUG00000016890,ENSOCUG00000026892,ENSOCUG00000014233,…	203	ENSOCUG00000012426,ENSOCUG00000001081,ENSOCUG00000004832,ENSOCUG00000007441,ENSOCUG00000022720,ENSOCUG00000008804,ENSOCUG00000012136,ENSOCUG00000025171,ENSOCUG00000005717,ENSOCUG00000017278,ENSOCUG00000006669,ENSOCUG00000004524,ENSOCUG00000005461,ENSOCUG00000006510,ENSOCUG00000012411,ENSOCUG00000015471,ENSOCUG00000005755,ENSOCUG00000017619,ENSOCUG00000021110,ENSOCUG00000014406,ENSOCUG00000017699,…	1 mon vs. 6 mon
GO:0036211	protein modification process	biological_process	2.7023e-06	0.0003364	371	1844	2619	17521	168	ENSOCUG00000027231,ENSOCUG00000005576,ENSOCUG00000003347,ENSOCUG00000002624,ENSOCUG00000016660,ENSOCUG00000017708,ENSOCUG00000015136,ENSOCUG00000015840,ENSOCUG00000014596,ENSOCUG00000010204,ENSOCUG00000012955,ENSOCUG00000016449,ENSOCUG00000001937,ENSOCUG00000003078,ENSOCUG00000027494,ENSOCUG00000001113,ENSOCUG00000013282,ENSOCUG00000008686,ENSOCUG00000027604,ENSOCUG00000022163,ENSOCUG00000012177,…	203	ENSOCUG00000012117,ENSOCUG00000024304,ENSOCUG00000001280,ENSOCUG00000011322,ENSOCUG00000013940,ENSOCUG00000012444,ENSOCUG00000009878,ENSOCUG00000017502,ENSOCUG00000008140,ENSOCUG00000015053,ENSOCUG00000003228,ENSOCUG00000014932,ENSOCUG00000015774,ENSOCUG00000008311,ENSOCUG00000013065,ENSOCUG00000010631,ENSOCUG00000012980,ENSOCUG00000009402,ENSOCUG00000010401,ENSOCUG00000005463,ENSOCUG00000016853,…	1 mon vs. 6 mon
GO:1902531	regulation of intracellular signal transduction	biological_process	3.129e-06	0.00038428	165	1844	1012	17521	89	ENSOCUG00000009677,ENSOCUG00000011141,ENSOCUG00000027603,ENSOCUG00000016982,ENSOCUG00000025760,ENSOCUG00000008775,ENSOCUG00000026538,ENSOCUG00000009757,ENSOCUG00000013716,ENSOCUG00000003863,ENSOCUG00000004913,ENSOCUG00000016188,ENSOCUG00000002673,ENSOCUG00000022448,ENSOCUG00000002086,ENSOCUG00000009914,ENSOCUG00000013633,ENSOCUG00000003201,ENSOCUG00000025513,ENSOCUG00000011515,ENSOCUG00000021536,…	76	ENSOCUG00000006052,ENSOCUG00000012338,ENSOCUG00000017465,ENSOCUG00000014773,ENSOCUG00000007339,ENSOCUG00000006704,ENSOCUG00000016393,ENSOCUG00000013173,ENSOCUG00000016010,ENSOCUG00000015832,ENSOCUG00000004833,ENSOCUG00000001847,ENSOCUG00000005809,ENSOCUG00000012331,ENSOCUG00000012668,ENSOCUG00000007739,ENSOCUG00000004451,ENSOCUG00000006570,ENSOCUG00000017960,ENSOCUG00000006901,ENSOCUG00000006255,…	1 mon vs. 6 mon
GO:0044085	cellular component biogenesis	biological_process	3.4063e-06	0.00041555	239	1844	1585	17521	129	ENSOCUG00000012063,ENSOCUG00000014935,ENSOCUG00000017871,Novel02178,ENSOCUG00000002134,ENSOCUG00000007415,ENSOCUG00000002677,ENSOCUG00000008775,ENSOCUG00000005575,ENSOCUG00000010046,ENSOCUG00000015120,ENSOCUG00000010232,ENSOCUG00000007566,ENSOCUG00000009677,ENSOCUG00000029248,Novel01565,ENSOCUG00000003863,ENSOCUG00000025192,ENSOCUG00000009728,ENSOCUG00000002394,ENSOCUG00000015499,ENSOCUG000000107…	110	ENSOCUG00000029678,ENSOCUG00000025074,ENSOCUG00000015832,ENSOCUG00000017419,ENSOCUG00000010978,ENSOCUG00000014256,ENSOCUG00000003925,ENSOCUG00000006704,ENSOCUG00000016393,ENSOCUG00000000956,ENSOCUG00000002827,ENSOCUG00000012338,ENSOCUG00000003262,ENSOCUG00000010431,ENSOCUG00000017199,ENSOCUG00000008050,ENSOCUG00000004463,ENSOCUG00000012668,ENSOCUG00000004451,ENSOCUG00000009076,ENSOCUG00000002961,…	1 mon vs. 6 mon
GO:0010556	regulation of macromolecule biosynthetic process	biological_process	4.1742e-06	0.00050253	350	1844	2505	17521	164	ENSOCUG00000016445,ENSOCUG00000024842,ENSOCUG00000001479,ENSOCUG00000003380,ENSOCUG00000000528,ENSOCUG00000011712,ENSOCUG00000002814,ENSOCUG00000026310,ENSOCUG00000000403,ENSOCUG00000006978,ENSOCUG00000007732,ENSOCUG00000022014,ENSOCUG00000027415,ENSOCUG00000026440,ENSOCUG00000009732,ENSOCUG00000026608,ENSOCUG00000015154,ENSOCUG00000001304,ENSOCUG00000003587,ENSOCUG00000004150,ENSOCUG00000021541,…	186	ENSOCUG00000006856,ENSOCUG00000003929,ENSOCUG00000002839,ENSOCUG00000023877,ENSOCUG00000012946,ENSOCUG00000009934,ENSOCUG00000012039,ENSOCUG00000000635,ENSOCUG00000029679,ENSOCUG00000014268,ENSOCUG00000010660,ENSOCUG00000015379,ENSOCUG00000017939,ENSOCUG00000016292,ENSOCUG00000002258,ENSOCUG00000014663,ENSOCUG00000016332,ENSOCUG00000013877,ENSOCUG00000000038,ENSOCUG00000003815,ENSOCUG00000012136,…	1 mon vs. 6 mon
GO:0031589	cell-substrate adhesion	biological_process	5.7113e-06	0.00067864	52	1844	218	17521	43	ENSOCUG00000024465,ENSOCUG00000009677,ENSOCUG00000010204,ENSOCUG00000005754,ENSOCUG00000026796,ENSOCUG00000013369,ENSOCUG00000010232,ENSOCUG00000022448,ENSOCUG00000007056,ENSOCUG00000007753,ENSOCUG00000005900,ENSOCUG00000014777,ENSOCUG00000006872,ENSOCUG00000015449,ENSOCUG00000026791,ENSOCUG00000017871,ENSOCUG00000014951,ENSOCUG00000003905,ENSOCUG00000014233,ENSOCUG00000022385,ENSOCUG00000012881,…	9	ENSOCUG00000014932,ENSOCUG00000003035,ENSOCUG00000003125,ENSOCUG00000012611,ENSOCUG00000015957,ENSOCUG00000017626,ENSOCUG00000016853,ENSOCUG00000009742,ENSOCUG00000004451	1 mon vs. 6 mon
GO:0009889	regulation of biosynthetic process	biological_process	6.427e-06	0.0007539	363	1844	2631	17521	174	ENSOCUG00000009728,ENSOCUG00000013176,ENSOCUG00000011548,ENSOCUG00000013716,ENSOCUG00000026783,ENSOCUG00000023757,ENSOCUG00000022823,ENSOCUG00000003863,ENSOCUG00000015177,ENSOCUG00000002838,Novel00063,ENSOCUG00000002973,ENSOCUG00000003168,ENSOCUG00000015877,ENSOCUG00000015499,ENSOCUG00000000991,ENSOCUG00000026538,ENSOCUG00000021526,ENSOCUG00000012063,ENSOCUG00000021601,ENSOCUG00000027603,ENSOCUG0…	189	ENSOCUG00000007468,ENSOCUG00000009076,ENSOCUG00000011659,ENSOCUG00000017950,ENSOCUG00000001299,ENSOCUG00000006685,ENSOCUG00000013417,Novel00698,ENSOCUG00000016583,ENSOCUG00000010899,ENSOCUG00000002759,ENSOCUG00000013277,ENSOCUG00000017240,Novel01094,ENSOCUG00000012338,ENSOCUG00000006704,ENSOCUG00000007339,ENSOCUG00000014773,ENSOCUG00000001971,ENSOCUG00000016503,ENSOCUG00000016401,ENSOCUG000000030…	1 mon vs. 6 mon
GO:0016477	cell migration	biological_process	7.1293e-06	0.00080825	139	1844	805	17521	110	ENSOCUG00000003285,ENSOCUG00000025513,ENSOCUG00000000104,ENSOCUG00000007978,ENSOCUG00000012881,ENSOCUG00000013633,ENSOCUG00000006606,ENSOCUG00000006316,ENSOCUG00000014777,ENSOCUG00000001754,ENSOCUG00000025675,ENSOCUG00000022448,ENSOCUG00000017377,ENSOCUG00000014988,ENSOCUG00000012175,ENSOCUG00000009956,ENSOCUG00000003766,ENSOCUG00000001963,ENSOCUG00000007461,ENSOCUG00000008969,ENSOCUG00000007086,…	29	ENSOCUG00000015957,ENSOCUG00000014267,ENSOCUG00000012611,ENSOCUG00000003170,ENSOCUG00000003035,ENSOCUG00000001212,ENSOCUG00000001868,ENSOCUG00000001112,ENSOCUG00000000324,ENSOCUG00000011689,ENSOCUG00000007339,ENSOCUG00000001971,ENSOCUG00000017056,ENSOCUG00000001106,ENSOCUG00000017477,ENSOCUG00000007071,ENSOCUG00000016292,ENSOCUG00000017626,ENSOCUG00000013239,ENSOCUG00000017317,ENSOCUG00000014268,…	1 mon vs. 6 mon
GO:0055001	muscle cell development	biological_process	7.1554e-06	0.00080825	26	1844	87	17521	18	ENSOCUG00000012685,ENSOCUG00000007566,ENSOCUG00000016624,ENSOCUG00000000706,ENSOCUG00000017871,ENSOCUG00000002549,ENSOCUG00000000391,ENSOCUG00000007136,ENSOCUG00000006441,ENSOCUG00000023670,ENSOCUG00000021405,ENSOCUG00000004768,ENSOCUG00000011548,ENSOCUG00000004074,ENSOCUG00000015449,ENSOCUG00000013176,ENSOCUG00000007433,ENSOCUG00000005286	8	ENSOCUG00000011942,ENSOCUG00000014122,ENSOCUG00000012980,ENSOCUG00000017035,ENSOCUG00000009383,ENSOCUG00000008188,ENSOCUG00000017419,ENSOCUG00000009680	1 mon vs. 6 mon
GO:1901700	response to oxygen-containing compound	biological_process	7.4244e-06	0.00083349	114	1844	657	17521	65	ENSOCUG00000021405,ENSOCUG00000004753,ENSOCUG00000006714,ENSOCUG00000011548,ENSOCUG00000013176,ENSOCUG00000001937,ENSOCUG00000025192,ENSOCUG00000026783,ENSOCUG00000000074,ENSOCUG00000013716,ENSOCUG00000023757,ENSOCUG00000022823,ENSOCUG00000006441,ENSOCUG00000003506,ENSOCUG00000003168,ENSOCUG00000002973,ENSOCUG00000000348,ENSOCUG00000013833,ENSOCUG00000028208,ENSOCUG00000011681,ENSOCUG00000001844,…	49	ENSOCUG00000003898,ENSOCUG00000008971,ENSOCUG00000004524,ENSOCUG00000006685,ENSOCUG00000010579,ENSOCUG00000017477,ENSOCUG00000013806,ENSOCUG00000016853,ENSOCUG00000012331,ENSOCUG00000002975,ENSOCUG00000002390,ENSOCUG00000001847,ENSOCUG00000014406,ENSOCUG00000011689,ENSOCUG00000016010,ENSOCUG00000014773,ENSOCUG00000002425,ENSOCUG00000005294,ENSOCUG00000015471,ENSOCUG00000007763,ENSOCUG00000002084,…	1 mon vs. 6 mon
GO:0051146	striated muscle cell differentiation	biological_process	7.86e-06	0.00087702	37	1844	147	17521	27	ENSOCUG00000025513,ENSOCUG00000004074,ENSOCUG00000015449,ENSOCUG00000004142,ENSOCUG00000017871,ENSOCUG00000017292,ENSOCUG00000006316,ENSOCUG00000007566,ENSOCUG00000016624,ENSOCUG00000000385,ENSOCUG00000010244,ENSOCUG00000005314,ENSOCUG00000012685,ENSOCUG00000004768,ENSOCUG00000021405,ENSOCUG00000011548,ENSOCUG00000009728,ENSOCUG00000005286,ENSOCUG00000013176,ENSOCUG00000007433,ENSOCUG00000000706,…	10	ENSOCUG00000017419,ENSOCUG00000012557,ENSOCUG00000009383,ENSOCUG00000014122,ENSOCUG00000012980,ENSOCUG00000009680,ENSOCUG00000008188,ENSOCUG00000013806,ENSOCUG00000011942,ENSOCUG00000006277	1 mon vs. 6 mon
GO:0051171	regulation of nitrogen compound metabolic process	biological_process	7.9994e-06	0.00088716	372	1844	2698	17521	170	ENSOCUG00000022014,ENSOCUG00000007732,ENSOCUG00000009732,ENSOCUG00000026440,ENSOCUG00000027415,ENSOCUG00000026608,ENSOCUG00000015154,ENSOCUG00000001304,ENSOCUG00000016445,ENSOCUG00000001479,ENSOCUG00000024842,ENSOCUG00000003380,ENSOCUG00000000528,ENSOCUG00000026310,ENSOCUG00000002814,ENSOCUG00000011712,ENSOCUG00000000403,ENSOCUG00000006978,ENSOCUG00000014859,ENSOCUG00000015449,ENSOCUG00000025317,…	202	ENSOCUG00000000635,ENSOCUG00000014268,ENSOCUG00000029679,ENSOCUG00000016615,ENSOCUG00000010660,ENSOCUG00000006856,ENSOCUG00000003929,ENSOCUG00000002839,ENSOCUG00000023877,ENSOCUG00000012946,ENSOCUG00000012039,ENSOCUG00000016292,ENSOCUG00000002258,ENSOCUG00000014663,ENSOCUG00000016332,ENSOCUG00000013877,ENSOCUG00000000038,ENSOCUG00000015379,ENSOCUG00000017939,ENSOCUG00000009713,ENSOCUG00000017608,…	1 mon vs. 6 mon
GO:0070647	protein modification by small protein conjugation or removal	biological_process	8.5368e-06	0.00092985	107	1844	621	17521	20	ENSOCUG00000009757,ENSOCUG00000007759,ENSOCUG00000024515,ENSOCUG00000004340,ENSOCUG00000021739,ENSOCUG00000000512,ENSOCUG00000011336,ENSOCUG00000006102,ENSOCUG00000023698,ENSOCUG00000001578,ENSOCUG00000002610,ENSOCUG00000026783,ENSOCUG00000004663,ENSOCUG00000013904,ENSOCUG00000016628,ENSOCUG00000022650,ENSOCUG00000000679,ENSOCUG00000012944,ENSOCUG00000022906,ENSOCUG00000006599	87	ENSOCUG00000008804,ENSOCUG00000022720,ENSOCUG00000005463,ENSOCUG00000012331,ENSOCUG00000011896,ENSOCUG00000012286,ENSOCUG00000012513,ENSOCUG00000007198,ENSOCUG00000012261,ENSOCUG00000001081,ENSOCUG00000006455,ENSOCUG00000012010,ENSOCUG00000004833,ENSOCUG00000007071,ENSOCUG00000004832,ENSOCUG00000007441,ENSOCUG00000006043,ENSOCUG00000009402,ENSOCUG00000007739,ENSOCUG00000025995,ENSOCUG00000017278,…	1 mon vs. 6 mon
GO:0048646	anatomical structure formation involved in morphogenesis	biological_process	8.6874e-06	0.00094066	128	1844	722	17521	96	ENSOCUG00000024465,ENSOCUG00000013420,ENSOCUG00000007566,ENSOCUG00000011141,ENSOCUG00000000560,ENSOCUG00000005314,ENSOCUG00000012685,ENSOCUG00000026164,ENSOCUG00000017871,ENSOCUG00000008231,ENSOCUG00000017161,ENSOCUG00000002973,ENSOCUG00000007691,ENSOCUG00000025582,ENSOCUG00000013833,ENSOCUG00000021287,ENSOCUG00000002874,ENSOCUG00000002394,ENSOCUG00000016188,ENSOCUG00000011548,ENSOCUG00000013176,…	32	ENSOCUG00000001971,ENSOCUG00000017419,ENSOCUG00000017477,ENSOCUG00000001106,ENSOCUG00000002964,ENSOCUG00000009383,ENSOCUG00000012853,ENSOCUG00000011400,ENSOCUG00000001212,ENSOCUG00000026678,ENSOCUG00000008188,ENSOCUG00000015774,ENSOCUG00000005755,ENSOCUG00000004930,ENSOCUG00000012980,ENSOCUG00000014122,ENSOCUG00000013509,ENSOCUG00000004570,ENSOCUG00000000516,ENSOCUG00000012900,ENSOCUG00000026148,…	1 mon vs. 6 mon
GO:0051128	regulation of cellular component organization	biological_process	8.8233e-06	0.0009442	229	1844	1487	17521	121	ENSOCUG00000021405,ENSOCUG00000004753,ENSOCUG00000001937,ENSOCUG00000012768,ENSOCUG00000001578,ENSOCUG00000011064,ENSOCUG00000023314,ENSOCUG00000002610,ENSOCUG00000006441,ENSOCUG00000001113,ENSOCUG00000008686,ENSOCUG00000027604,ENSOCUG00000003439,ENSOCUG00000000069,ENSOCUG00000027231,ENSOCUG00000004142,ENSOCUG00000014233,ENSOCUG00000017519,ENSOCUG00000021218,ENSOCUG00000016660,ENSOCUG00000010844,…	108	ENSOCUG00000008870,ENSOCUG00000021231,ENSOCUG00000004524,ENSOCUG00000016209,ENSOCUG00000013152,ENSOCUG00000012010,ENSOCUG00000004067,ENSOCUG00000004832,ENSOCUG00000014750,ENSOCUG00000017699,ENSOCUG00000003591,ENSOCUG00000024304,ENSOCUG00000000200,ENSOCUG00000013940,ENSOCUG00000024386,ENSOCUG00000014932,ENSOCUG00000015774,ENSOCUG00000005755,ENSOCUG00000015471,ENSOCUG00000015533,ENSOCUG00000012746,…	1 mon vs. 6 mon
GO:0009888	tissue development	biological_process	9.3096e-06	0.00099044	193	1844	1205	17521	136	ENSOCUG00000007753,ENSOCUG00000016347,ENSOCUG00000010371,ENSOCUG00000015140,ENSOCUG00000010538,ENSOCUG00000016624,ENSOCUG00000000385,ENSOCUG00000008226,ENSOCUG00000004150,ENSOCUG00000000828,ENSOCUG00000016314,ENSOCUG00000007136,ENSOCUG00000017292,ENSOCUG00000014951,ENSOCUG00000003905,ENSOCUG00000025958,ENSOCUG00000012474,ENSOCUG00000015449,ENSOCUG00000024197,ENSOCUG00000004074,ENSOCUG00000006978,…	57	ENSOCUG00000026148,ENSOCUG00000016688,ENSOCUG00000015866,ENSOCUG00000000516,ENSOCUG00000004378,ENSOCUG00000017626,ENSOCUG00000016332,ENSOCUG00000024010,ENSOCUG00000006600,ENSOCUG00000014663,ENSOCUG00000016292,ENSOCUG00000009742,ENSOCUG00000026305,ENSOCUG00000002839,ENSOCUG00000003929,ENSOCUG00000006856,ENSOCUG00000014268,ENSOCUG00000007735,ENSOCUG00000014986,ENSOCUG00000027936,ENSOCUG00000010631,…	1 mon vs. 6 mon
GO:0043412	macromolecule modification	biological_process	9.8439e-06	0.0010352	380	1844	2735	17521	169	ENSOCUG00000004903,ENSOCUG00000013657,ENSOCUG00000029469,ENSOCUG00000006878,ENSOCUG00000026949,ENSOCUG00000014322,ENSOCUG00000012528,ENSOCUG00000015613,ENSOCUG00000002828,ENSOCUG00000009956,ENSOCUG00000012916,ENSOCUG00000016628,ENSOCUG00000014988,ENSOCUG00000014777,ENSOCUG00000006453,ENSOCUG00000006599,ENSOCUG00000027924,ENSOCUG00000022906,ENSOCUG00000005602,ENSOCUG00000010668,ENSOCUG00000002874,…	211	ENSOCUG00000005112,ENSOCUG00000006277,Novel01737,ENSOCUG00000016726,ENSOCUG00000004742,ENSOCUG00000012853,ENSOCUG00000025948,ENSOCUG00000012592,ENSOCUG00000017113,ENSOCUG00000015730,ENSOCUG00000005077,ENSOCUG00000015198,ENSOCUG00000015354,ENSOCUG00000013733,ENSOCUG00000009927,ENSOCUG00000009587,ENSOCUG00000001212,ENSOCUG00000008364,ENSOCUG00000014569,ENSOCUG00000000518,ENSOCUG00000021115,Novel001…	1 mon vs. 6 mon
GO:0051246	regulation of protein metabolic process	biological_process	1.0577e-05	0.001106	242	1844	1634	17521	120	ENSOCUG00000013520,ENSOCUG00000010417,ENSOCUG00000026538,ENSOCUG00000026164,ENSOCUG00000007415,ENSOCUG00000005575,ENSOCUG00000008775,ENSOCUG00000006146,ENSOCUG00000010681,ENSOCUG00000027603,ENSOCUG00000011141,ENSOCUG00000026333,ENSOCUG00000009677,ENSOCUG00000004663,ENSOCUG00000003863,ENSOCUG00000007741,ENSOCUG00000013716,ENSOCUG00000021937,ENSOCUG00000016188,ENSOCUG00000004913,ENSOCUG00000006102,…	122	ENSOCUG00000011689,ENSOCUG00000010217,ENSOCUG00000017419,ENSOCUG00000013277,ENSOCUG00000002084,ENSOCUG00000008317,ENSOCUG00000007293,ENSOCUG00000001971,ENSOCUG00000002154,ENSOCUG00000014773,ENSOCUG00000007339,ENSOCUG00000016393,ENSOCUG00000012338,ENSOCUG00000001742,ENSOCUG00000016701,ENSOCUG00000010431,ENSOCUG00000002686,ENSOCUG00000012668,ENSOCUG00000008050,ENSOCUG00000011427,ENSOCUG00000011659,…	1 mon vs. 6 mon
GO:0009892	negative regulation of metabolic process	biological_process	1.2132e-05	0.0012402	244	1844	1667	17521	110	ENSOCUG00000014233,ENSOCUG00000029169,ENSOCUG00000006122,ENSOCUG00000016660,ENSOCUG00000003431,ENSOCUG00000012955,ENSOCUG00000005861,ENSOCUG00000014596,ENSOCUG00000010136,ENSOCUG00000015136,ENSOCUG00000023730,ENSOCUG00000004571,ENSOCUG00000024383,ENSOCUG00000000074,ENSOCUG00000000391,ENSOCUG00000003506,ENSOCUG00000015634,ENSOCUG00000012768,ENSOCUG00000011336,ENSOCUG00000022123,ENSOCUG00000003439,…	134	ENSOCUG00000016716,ENSOCUG00000013281,ENSOCUG00000016458,ENSOCUG00000012730,ENSOCUG00000013940,ENSOCUG00000012557,ENSOCUG00000017619,ENSOCUG00000009878,ENSOCUG00000005011,ENSOCUG00000014750,ENSOCUG00000023518,ENSOCUG00000024304,ENSOCUG00000009776,ENSOCUG00000022370,ENSOCUG00000014406,ENSOCUG00000008957,ENSOCUG00000004930,ENSOCUG00000005880,ENSOCUG00000006510,ENSOCUG00000012397,ENSOCUG00000015774,…	1 mon vs. 6 mon
GO:0050821	protein stabilization	biological_process	1.4172e-05	0.0014328	26	1844	103	17521	10	ENSOCUG00000001113,ENSOCUG00000007759,ENSOCUG00000017280,ENSOCUG00000002760,ENSOCUG00000005575,ENSOCUG00000005602,ENSOCUG00000013176,ENSOCUG00000026538,ENSOCUG00000007741,ENSOCUG00000022650	16	ENSOCUG00000015774,ENSOCUG00000002641,ENSOCUG00000024386,ENSOCUG00000001106,ENSOCUG00000017331,ENSOCUG00000000137,ENSOCUG00000008195,ENSOCUG00000006043,ENSOCUG00000001280,ENSOCUG00000026340,ENSOCUG00000005489,ENSOCUG00000021231,ENSOCUG00000017674,ENSOCUG00000017199,ENSOCUG00000012736,ENSOCUG00000024954	1 mon vs. 6 mon
GO:0032268	regulation of cellular protein metabolic process	biological_process	1.5225e-05	0.0015308	225	1844	1511	17521	112	ENSOCUG00000009956,ENSOCUG00000002828,ENSOCUG00000002760,ENSOCUG00000005376,ENSOCUG00000004146,ENSOCUG00000015948,ENSOCUG00000000682,ENSOCUG00000026479,ENSOCUG00000002230,ENSOCUG00000003475,ENSOCUG00000013657,ENSOCUG00000004903,ENSOCUG00000007086,ENSOCUG00000005602,ENSOCUG00000011515,ENSOCUG00000025513,ENSOCUG00000021536,ENSOCUG00000013633,ENSOCUG00000020975,ENSOCUG00000027924,ENSOCUG00000002086,…	113	ENSOCUG00000015046,ENSOCUG00000001212,ENSOCUG00000015354,ENSOCUG00000001868,ENSOCUG00000006231,ENSOCUG00000013890,ENSOCUG00000002022,ENSOCUG00000005077,ENSOCUG00000015730,ENSOCUG00000025948,ENSOCUG00000006277,ENSOCUG00000014123,ENSOCUG00000015684,ENSOCUG00000016726,ENSOCUG00000004696,ENSOCUG00000001982,ENSOCUG00000007779,ENSOCUG00000014267,ENSOCUG00000015957,ENSOCUG00000017399,ENSOCUG00000021115,…	1 mon vs. 6 mon
GO:1901566	organonitrogen compound biosynthetic process	biological_process	1.5872e-05	0.0015871	147	1844	1126	17521	86	ENSOCUG00000029102,ENSOCUG00000022959,ENSOCUG00000027435,ENSOCUG00000025513,ENSOCUG00000027082,ENSOCUG00000014777,ENSOCUG00000027070,ENSOCUG00000003015,ENSOCUG00000006453,ENSOCUG00000017511,ENSOCUG00000024462,ENSOCUG00000015948,ENSOCUG00000005376,ENSOCUG00000028076,ENSOCUG00000023670,ENSOCUG00000023153,ENSOCUG00000004903,ENSOCUG00000003475,Novel00648,ENSOCUG00000024362,ENSOCUG00000026627,ENSOCUG0…	61	ENSOCUG00000006650,ENSOCUG00000006255,ENSOCUG00000003336,ENSOCUG00000017399,ENSOCUG00000010089,ENSOCUG00000001982,ENSOCUG00000007779,ENSOCUG00000014790,ENSOCUG00000001606,Novel02211,ENSOCUG00000000481,ENSOCUG00000011792,ENSOCUG00000016424,ENSOCUG00000015046,ENSOCUG00000002448,ENSOCUG00000015684,ENSOCUG00000009848,ENSOCUG00000001042,ENSOCUG00000003344,ENSOCUG00000010855,ENSOCUG00000008625,ENSOCUG0…	1 mon vs. 6 mon
GO:0031326	regulation of cellular biosynthetic process	biological_process	1.8731e-05	0.0018629	356	1844	2601	17521	169	ENSOCUG00000026941,ENSOCUG00000016660,ENSOCUG00000027231,ENSOCUG00000012955,ENSOCUG00000014904,ENSOCUG00000010900,ENSOCUG00000015136,ENSOCUG00000014596,ENSOCUG00000027494,ENSOCUG00000000074,ENSOCUG00000001937,ENSOCUG00000024588,ENSOCUG00000011336,Novel01341,ENSOCUG00000027604,ENSOCUG00000012143,ENSOCUG00000001113,ENSOCUG00000003905,ENSOCUG00000013643,ENSOCUG00000000468,ENSOCUG00000005289,ENSOCUG0…	187	ENSOCUG00000012730,ENSOCUG00000012557,ENSOCUG00000013940,ENSOCUG00000003137,ENSOCUG00000013281,ENSOCUG00000016438,ENSOCUG00000001280,ENSOCUG00000024304,ENSOCUG00000015333,ENSOCUG00000014750,ENSOCUG00000002577,ENSOCUG00000016095,ENSOCUG00000023518,ENSOCUG00000005880,ENSOCUG00000002425,ENSOCUG00000010580,ENSOCUG00000015774,ENSOCUG00000008971,ENSOCUG00000002802,ENSOCUG00000021231,ENSOCUG00000017023,…	1 mon vs. 6 mon
GO:0051172	negative regulation of nitrogen compound metabolic process	biological_process	1.9357e-05	0.0019146	151	1844	953	17521	67	ENSOCUG00000003479,ENSOCUG00000000531,ENSOCUG00000004903,ENSOCUG00000013657,ENSOCUG00000003475,ENSOCUG00000022380,ENSOCUG00000023153,ENSOCUG00000004354,ENSOCUG00000002086,ENSOCUG00000025513,ENSOCUG00000007437,ENSOCUG00000013633,ENSOCUG00000003592,ENSOCUG00000027924,ENSOCUG00000026384,ENSOCUG00000007759,ENSOCUG00000015177,ENSOCUG00000003168,ENSOCUG00000002973,ENSOCUG00000025582,ENSOCUG00000013833,…	84	ENSOCUG00000012853,ENSOCUG00000013042,ENSOCUG00000011676,ENSOCUG00000016726,ENSOCUG00000011400,ENSOCUG00000015046,ENSOCUG00000003010,ENSOCUG00000001212,ENSOCUG00000026678,ENSOCUG00000015354,ENSOCUG00000011891,ENSOCUG00000006901,ENSOCUG00000017960,ENSOCUG00000012315,ENSOCUG00000016363,ENSOCUG00000008549,ENSOCUG00000001821,ENSOCUG00000005265,ENSOCUG00000017399,ENSOCUG00000001486,ENSOCUG00000006903,…	1 mon vs. 6 mon
GO:0048864	stem cell development	biological_process	1.9728e-05	0.0019378	32	1844	124	17521	23	ENSOCUG00000013633,ENSOCUG00000014233,ENSOCUG00000012881,ENSOCUG00000007978,ENSOCUG00000007136,ENSOCUG00000016660,ENSOCUG00000000104,ENSOCUG00000000560,ENSOCUG00000025675,ENSOCUG00000012685,ENSOCUG00000016942,ENSOCUG00000023105,ENSOCUG00000027585,ENSOCUG00000014596,ENSOCUG00000011141,ENSOCUG00000010900,ENSOCUG00000013716,ENSOCUG00000011670,ENSOCUG00000007070,ENSOCUG00000013176,ENSOCUG00000001578,…	9	ENSOCUG00000016292,ENSOCUG00000010440,ENSOCUG00000026148,ENSOCUG00000014932,ENSOCUG00000000516,ENSOCUG00000026305,ENSOCUG00000009742,ENSOCUG00000003929,ENSOCUG00000002839	1 mon vs. 6 mon
GO:0022607	cellular component assembly	biological_process	1.9802e-05	0.0019378	224	1844	1492	17521	125	ENSOCUG00000013369,ENSOCUG00000004589,ENSOCUG00000015840,ENSOCUG00000015759,ENSOCUG00000021218,ENSOCUG00000010844,ENSOCUG00000015113,ENSOCUG00000017519,ENSOCUG00000014233,ENSOCUG00000000069,ENSOCUG00000003439,ENSOCUG00000016208,ENSOCUG00000005950,ENSOCUG00000001113,ENSOCUG00000024108,ENSOCUG00000015875,ENSOCUG00000023314,ENSOCUG00000000475,ENSOCUG00000000074,ENSOCUG00000024383,ENSOCUG00000001937,…	99	ENSOCUG00000006510,ENSOCUG00000000137,ENSOCUG00000014122,ENSOCUG00000012980,ENSOCUG00000012746,ENSOCUG00000004930,ENSOCUG00000007827,ENSOCUG00000007018,ENSOCUG00000015774,ENSOCUG00000014932,ENSOCUG00000008254,ENSOCUG00000013940,ENSOCUG00000003591,ENSOCUG00000024304,ENSOCUG00000001280,ENSOCUG00000016095,ENSOCUG00000025171,ENSOCUG00000013071,ENSOCUG00000004524,ENSOCUG00000026452,ENSOCUG00000003064,…	1 mon vs. 6 mon
GO:2000112	regulation of cellular macromolecule biosynthetic process	biological_process	2.0315e-05	0.0019774	336	1844	2430	17521	157	ENSOCUG00000004918,ENSOCUG00000012173,ENSOCUG00000025582,ENSOCUG00000013833,ENSOCUG00000007691,ENSOCUG00000007759,ENSOCUG00000026384,ENSOCUG00000009505,ENSOCUG00000022046,ENSOCUG00000016188,ENSOCUG00000006146,ENSOCUG00000012685,ENSOCUG00000005314,ENSOCUG00000000560,ENSOCUG00000026333,ENSOCUG00000025760,Novel02178,ENSOCUG00000008943,ENSOCUG00000026164,ENSOCUG00000013520,ENSOCUG00000004711,ENSOCUG0…	179	ENSOCUG00000017078,ENSOCUG00000001847,ENSOCUG00000012261,ENSOCUG00000001106,ENSOCUG00000007383,ENSOCUG00000012513,ENSOCUG00000010431,ENSOCUG00000017199,ENSOCUG00000008050,ENSOCUG00000004451,ENSOCUG00000011427,ENSOCUG00000007739,ENSOCUG00000007012,ENSOCUG00000002084,ENSOCUG00000016427,ENSOCUG00000017465,ENSOCUG00000016701,ENSOCUG00000007470,ENSOCUG00000011400,ENSOCUG00000015684,ENSOCUG00000005077,…	1 mon vs. 6 mon
GO:0001101	response to acid chemical	biological_process	2.1569e-05	0.0020883	31	1844	122	17521	21	ENSOCUG00000002973,ENSOCUG00000016448,ENSOCUG00000002064,ENSOCUG00000011141,ENSOCUG00000012264,ENSOCUG00000016942,ENSOCUG00000008969,ENSOCUG00000002874,ENSOCUG00000004903,ENSOCUG00000017852,ENSOCUG00000021541,ENSOCUG00000014988,ENSOCUG00000006714,ENSOCUG00000003506,ENSOCUG00000013232,ENSOCUG00000022823,ENSOCUG00000012881,ENSOCUG00000025192,ENSOCUG00000012474,ENSOCUG00000016982,ENSOCUG00000003201	10	ENSOCUG00000005294,ENSOCUG00000012331,ENSOCUG00000017960,ENSOCUG00000002084,ENSOCUG00000015684,ENSOCUG00000001847,ENSOCUG00000003898,ENSOCUG00000017120,ENSOCUG00000004942,ENSOCUG00000008971	1 mon vs. 6 mon
GO:0043200	response to amino acid	biological_process	2.3632e-05	0.002276	17	1844	47	17521	9	ENSOCUG00000014988,ENSOCUG00000006714,ENSOCUG00000003506,ENSOCUG00000013232,ENSOCUG00000025192,ENSOCUG00000012881,ENSOCUG00000003201,ENSOCUG00000016982,ENSOCUG00000012264	8	ENSOCUG00000003898,ENSOCUG00000008971,ENSOCUG00000005294,ENSOCUG00000012331,ENSOCUG00000002084,ENSOCUG00000017960,ENSOCUG00000015684,ENSOCUG00000001847	1 mon vs. 6 mon
GO:0010468	regulation of gene expression	biological_process	2.3951e-05	0.0022947	367	1844	2677	17521	175	ENSOCUG00000000468,ENSOCUG00000015140,ENSOCUG00000005289,ENSOCUG00000000385,ENSOCUG00000014914,ENSOCUG00000016093,ENSOCUG00000009605,ENSOCUG00000003905,ENSOCUG00000012474,ENSOCUG00000013643,ENSOCUG00000006458,ENSOCUG00000006208,ENSOCUG00000005707,ENSOCUG00000027519,ENSOCUG00000014917,ENSOCUG00000012339,ENSOCUG00000015733,ENSOCUG00000003178,ENSOCUG00000010492,ENSOCUG00000014904,ENSOCUG00000012955,…	192	ENSOCUG00000029290,ENSOCUG00000015866,ENSOCUG00000014405,ENSOCUG00000012900,ENSOCUG00000010233,ENSOCUG00000003795,ENSOCUG00000004232,ENSOCUG00000029691,ENSOCUG00000000516,ENSOCUG00000009955,ENSOCUG00000005489,ENSOCUG00000008790,ENSOCUG00000011103,ENSOCUG00000001180,ENSOCUG00000026305,ENSOCUG00000011703,ENSOCUG00000003711,ENSOCUG00000002966,ENSOCUG00000004470,Novel01111,ENSOCUG00000010324,ENSOCUG0…	1 mon vs. 6 mon
GO:0046907	intracellular transport	biological_process	2.4275e-05	0.0023136	165	1844	1069	17521	63	ENSOCUG00000024515,ENSOCUG00000003439,ENSOCUG00000004753,ENSOCUG00000012591,ENSOCUG00000006441,ENSOCUG00000002610,ENSOCUG00000003078,ENSOCUG00000003431,ENSOCUG00000000069,ENSOCUG00000016660,ENSOCUG00000015759,ENSOCUG00000016448,ENSOCUG00000000651,ENSOCUG00000013268,ENSOCUG00000023758,ENSOCUG00000003178,ENSOCUG00000022650,ENSOCUG00000015154,ENSOCUG00000011459,ENSOCUG00000014917,ENSOCUG00000021502,…	102	ENSOCUG00000014641,ENSOCUG00000010108,ENSOCUG00000013806,ENSOCUG00000004067,ENSOCUG00000001402,ENSOCUG00000001050,ENSOCUG00000015460,ENSOCUG00000005461,ENSOCUG00000007193,ENSOCUG00000003064,ENSOCUG00000007812,ENSOCUG00000002425,ENSOCUG00000014932,ENSOCUG00000012411,ENSOCUG00000001280,ENSOCUG00000017699,ENSOCUG00000011065,ENSOCUG00000012771,ENSOCUG00000000587,ENSOCUG00000007234,ENSOCUG00000017669,…	1 mon vs. 6 mon
GO:0060538	skeletal muscle organ development	biological_process	2.8035e-05	0.0026444	30	1844	117	17521	19	ENSOCUG00000004768,ENSOCUG00000021405,ENSOCUG00000013520,ENSOCUG00000011548,ENSOCUG00000015449,ENSOCUG00000013176,ENSOCUG00000027279,ENSOCUG00000026941,ENSOCUG00000027585,ENSOCUG00000000828,ENSOCUG00000012143,ENSOCUG00000007566,ENSOCUG00000012173,ENSOCUG00000023462,ENSOCUG00000000560,ENSOCUG00000006146,ENSOCUG00000012685,ENSOCUG00000000355,ENSOCUG00000024814	11	ENSOCUG00000009680,ENSOCUG00000014268,ENSOCUG00000024010,ENSOCUG00000008188,ENSOCUG00000012397,ENSOCUG00000006901,ENSOCUG00000009383,ENSOCUG00000006455,ENSOCUG00000016688,ENSOCUG00000017424,ENSOCUG00000012980	1 mon vs. 6 mon
GO:0009653	anatomical structure morphogenesis	biological_process	2.8598e-05	0.0026836	263	1844	1699	17521	183	ENSOCUG00000015154,ENSOCUG00000014625,ENSOCUG00000013101,ENSOCUG00000022014,ENSOCUG00000000528,ENSOCUG00000023758,ENSOCUG00000009340,ENSOCUG00000006978,ENSOCUG00000000403,ENSOCUG00000012264,ENSOCUG00000004579,ENSOCUG00000001479,ENSOCUG00000017292,ENSOCUG00000026268,ENSOCUG00000003139,ENSOCUG00000007136,ENSOCUG00000004074,ENSOCUG00000014859,ENSOCUG00000015449,ENSOCUG00000015176,ENSOCUG00000010371,…	80	ENSOCUG00000010660,ENSOCUG00000022279,ENSOCUG00000008154,ENSOCUG00000027936,ENSOCUG00000007735,ENSOCUG00000014268,ENSOCUG00000009742,ENSOCUG00000006856,ENSOCUG00000003929,ENSOCUG00000002839,ENSOCUG00000016292,ENSOCUG00000014663,ENSOCUG00000016332,ENSOCUG00000016688,ENSOCUG00000026148,ENSOCUG00000013239,ENSOCUG00000006669,ENSOCUG00000009713,ENSOCUG00000004570,ENSOCUG00000004930,ENSOCUG00000006510,…	1 mon vs. 6 mon
GO:0060537	muscle tissue development	biological_process	2.8768e-05	0.0026858	54	1844	252	17521	37	ENSOCUG00000004150,ENSOCUG00000023462,ENSOCUG00000016624,ENSOCUG00000000828,ENSOCUG00000027585,ENSOCUG00000016942,ENSOCUG00000007566,ENSOCUG00000012685,ENSOCUG00000006146,ENSOCUG00000000560,ENSOCUG00000005314,ENSOCUG00000013520,ENSOCUG00000004074,ENSOCUG00000015449,ENSOCUG00000025513,ENSOCUG00000027924,ENSOCUG00000014935,ENSOCUG00000017292,ENSOCUG00000014556,ENSOCUG00000026941,ENSOCUG00000007136,…	17	ENSOCUG00000002425,ENSOCUG00000012397,ENSOCUG00000009383,ENSOCUG00000006901,ENSOCUG00000014122,ENSOCUG00000012980,ENSOCUG00000016688,ENSOCUG00000017419,ENSOCUG00000024010,ENSOCUG00000016292,ENSOCUG00000012557,ENSOCUG00000003929,ENSOCUG00000017424,ENSOCUG00000006455,ENSOCUG00000009680,ENSOCUG00000014268,ENSOCUG00000008188	1 mon vs. 6 mon
GO:0006366	transcription from RNA polymerase II promoter	biological_process	2.9189e-05	0.0027113	191	1844	1280	17521	100	ENSOCUG00000001937,ENSOCUG00000021405,ENSOCUG00000006441,ENSOCUG00000000074,ENSOCUG00000013478,ENSOCUG00000027604,ENSOCUG00000001113,ENSOCUG00000012143,ENSOCUG00000005576,ENSOCUG00000003431,ENSOCUG00000006480,ENSOCUG00000016660,ENSOCUG00000026941,ENSOCUG00000004571,ENSOCUG00000010136,ENSOCUG00000023730,ENSOCUG00000005861,ENSOCUG00000006202,ENSOCUG00000014904,ENSOCUG00000012955,ENSOCUG00000003178,…	91	ENSOCUG00000017023,ENSOCUG00000008870,ENSOCUG00000005717,ENSOCUG00000013509,ENSOCUG00000012136,ENSOCUG00000017424,ENSOCUG00000007198,ENSOCUG00000011752,ENSOCUG00000007230,ENSOCUG00000024304,ENSOCUG00000009776,ENSOCUG00000014406,ENSOCUG00000017669,ENSOCUG00000016716,ENSOCUG00000016458,ENSOCUG00000012557,ENSOCUG00000002425,ENSOCUG00000012993,ENSOCUG00000012397,ENSOCUG00000003071,ENSOCUG00000008957,…	1 mon vs. 6 mon
GO:0009966	regulation of signal transduction	biological_process	3.0869e-05	0.0028244	260	1844	1822	17521	154	ENSOCUG00000000679,ENSOCUG00000015154,ENSOCUG00000001304,ENSOCUG00000021502,ENSOCUG00000009732,ENSOCUG00000007732,ENSOCUG00000009340,ENSOCUG00000006978,ENSOCUG00000000403,ENSOCUG00000011712,ENSOCUG00000013268,ENSOCUG00000000822,ENSOCUG00000016261,ENSOCUG00000003380,ENSOCUG00000001479,ENSOCUG00000004579,ENSOCUG00000026268,ENSOCUG00000007136,ENSOCUG00000025317,ENSOCUG00000010371,ENSOCUG00000010538,…	106	ENSOCUG00000022279,ENSOCUG00000001215,ENSOCUG00000005196,ENSOCUG00000010660,ENSOCUG00000027936,ENSOCUG00000017819,ENSOCUG00000017921,ENSOCUG00000023877,ENSOCUG00000003929,ENSOCUG00000006856,ENSOCUG00000000038,ENSOCUG00000004378,ENSOCUG00000016332,ENSOCUG00000006600,ENSOCUG00000014663,ENSOCUG00000016292,ENSOCUG00000007839,ENSOCUG00000016688,ENSOCUG00000015379,ENSOCUG00000005461,ENSOCUG00000004832,…	1 mon vs. 6 mon
GO:0031647	regulation of protein stability	biological_process	3.1263e-05	0.0028461	36	1844	166	17521	14	ENSOCUG00000005602,ENSOCUG00000005575,ENSOCUG00000027231,ENSOCUG00000026538,ENSOCUG00000015140,ENSOCUG00000002086,ENSOCUG00000007741,ENSOCUG00000022650,ENSOCUG00000002760,ENSOCUG00000013176,ENSOCUG00000001113,ENSOCUG00000020977,ENSOCUG00000007759,ENSOCUG00000017280	22	ENSOCUG00000016332,ENSOCUG00000026340,ENSOCUG00000005489,ENSOCUG00000001280,ENSOCUG00000017399,ENSOCUG00000000137,ENSOCUG00000024386,ENSOCUG00000015774,ENSOCUG00000002641,ENSOCUG00000015533,ENSOCUG00000021231,ENSOCUG00000017674,ENSOCUG00000012736,ENSOCUG00000024954,ENSOCUG00000017199,ENSOCUG00000007739,ENSOCUG00000008195,ENSOCUG00000006043,ENSOCUG00000017331,ENSOCUG00000007441,ENSOCUG00000011896,…	1 mon vs. 6 mon
GO:0010557	positive regulation of macromolecule biosynthetic process	biological_process	3.1463e-05	0.0028502	181	1844	1190	17521	91	ENSOCUG00000006441,ENSOCUG00000000074,ENSOCUG00000001937,ENSOCUG00000021405,ENSOCUG00000000512,ENSOCUG00000027604,ENSOCUG00000001113,ENSOCUG00000012143,ENSOCUG00000026941,ENSOCUG00000016660,ENSOCUG00000027231,ENSOCUG00000006480,ENSOCUG00000003431,ENSOCUG00000005861,ENSOCUG00000014904,ENSOCUG00000006202,ENSOCUG00000010900,ENSOCUG00000023730,ENSOCUG00000015136,ENSOCUG00000015154,ENSOCUG00000001304,…	90	ENSOCUG00000021231,ENSOCUG00000004454,ENSOCUG00000017023,ENSOCUG00000010932,ENSOCUG00000017424,ENSOCUG00000007230,ENSOCUG00000011752,ENSOCUG00000005717,ENSOCUG00000012136,ENSOCUG00000015612,ENSOCUG00000017619,ENSOCUG00000017669,ENSOCUG00000012557,ENSOCUG00000016458,ENSOCUG00000016716,ENSOCUG00000014406,ENSOCUG00000001280,ENSOCUG00000000137,ENSOCUG00000012746,ENSOCUG00000012993,ENSOCUG00000024386,…	1 mon vs. 6 mon
GO:0032386	regulation of intracellular transport	biological_process	3.1739e-05	0.0028518	69	1844	368	17521	38	ENSOCUG00000012063,ENSOCUG00000016660,ENSOCUG00000017871,ENSOCUG00000010145,ENSOCUG00000026164,ENSOCUG00000002065,ENSOCUG00000003431,ENSOCUG00000000069,ENSOCUG00000006441,ENSOCUG00000003078,ENSOCUG00000002610,ENSOCUG00000009728,ENSOCUG00000013176,ENSOCUG00000004753,ENSOCUG00000028208,ENSOCUG00000024515,ENSOCUG00000008231,ENSOCUG00000026268,ENSOCUG00000003139,ENSOCUG00000013633,ENSOCUG00000021536,…	31	ENSOCUG00000011689,ENSOCUG00000017699,ENSOCUG00000000587,ENSOCUG00000009275,ENSOCUG00000002425,ENSOCUG00000016701,ENSOCUG00000014932,ENSOCUG00000012411,ENSOCUG00000005461,ENSOCUG00000003064,ENSOCUG00000011659,ENSOCUG00000007739,ENSOCUG00000003898,ENSOCUG00000004067,ENSOCUG00000001847,ENSOCUG00000012261,ENSOCUG00000009955,ENSOCUG00000014267,ENSOCUG00000017399,ENSOCUG00000016292,ENSOCUG00000008549,…	1 mon vs. 6 mon
GO:0016070	RNA metabolic process	biological_process	3.1792e-05	0.0028518	382	1844	2857	17521	165	ENSOCUG00000006458,ENSOCUG00000006208,ENSOCUG00000005707,ENSOCUG00000012339,ENSOCUG00000027519,ENSOCUG00000014917,ENSOCUG00000010492,ENSOCUG00000015733,ENSOCUG00000003178,ENSOCUG00000000468,ENSOCUG00000015140,ENSOCUG00000016093,ENSOCUG00000009605,ENSOCUG00000000385,ENSOCUG00000014914,ENSOCUG00000003905,ENSOCUG00000013643,Novel01341,ENSOCUG00000024588,ENSOCUG00000011336,ENSOCUG00000012143,ENSOCUG0…	217	ENSOCUG00000026305,ENSOCUG00000001180,ENSOCUG00000011703,ENSOCUG00000000876,ENSOCUG00000010740,ENSOCUG00000002966,ENSOCUG00000004470,ENSOCUG00000003711,ENSOCUG00000014986,ENSOCUG00000006709,Novel01111,ENSOCUG00000010324,ENSOCUG00000029290,ENSOCUG00000014405,ENSOCUG00000015866,ENSOCUG00000012900,ENSOCUG00000029691,ENSOCUG00000010233,ENSOCUG00000021484,ENSOCUG00000003795,ENSOCUG00000004232,ENSOCUG0…	1 mon vs. 6 mon
GO:0006357	regulation of transcription from RNA polymerase II promoter	biological_process	3.2385e-05	0.0028908	184	1844	1224	17521	97	ENSOCUG00000005592,ENSOCUG00000027585,ENSOCUG00000008749,ENSOCUG00000007437,ENSOCUG00000029514,ENSOCUG00000000104,ENSOCUG00000027924,ENSOCUG00000003592,ENSOCUG00000013633,ENSOCUG00000000531,ENSOCUG00000000682,ENSOCUG00000001109,ENSOCUG00000022380,ENSOCUG00000004903,ENSOCUG00000005097,ENSOCUG00000016065,ENSOCUG00000017565,ENSOCUG00000023061,ENSOCUG00000029475,ENSOCUG00000004418,ENSOCUG00000027603,…	87	ENSOCUG00000011891,ENSOCUG00000006901,ENSOCUG00000012315,ENSOCUG00000006570,ENSOCUG00000001486,ENSOCUG00000007779,ENSOCUG00000017742,ENSOCUG00000005265,ENSOCUG00000014647,ENSOCUG00000025948,ENSOCUG00000011676,ENSOCUG00000011400,ENSOCUG00000005226,ENSOCUG00000001212,ENSOCUG00000007968,ENSOCUG00000007955,ENSOCUG00000003010,ENSOCUG00000016401,ENSOCUG00000026678,ENSOCUG00000001868,ENSOCUG00000014773,…	1 mon vs. 6 mon
GO:0030198	extracellular matrix organization	biological_process	3.2675e-05	0.0029026	37	1844	146	17521	33	ENSOCUG00000016744,ENSOCUG00000012881,ENSOCUG00000002473,ENSOCUG00000003905,ENSOCUG00000016660,ENSOCUG00000013175,ENSOCUG00000003322,ENSOCUG00000015162,ENSOCUG00000006872,ENSOCUG00000010232,ENSOCUG00000007056,ENSOCUG00000005900,ENSOCUG00000007286,ENSOCUG00000014596,ENSOCUG00000005592,ENSOCUG00000013232,ENSOCUG00000004146,ENSOCUG00000023764,ENSOCUG00000003594,ENSOCUG00000023670,ENSOCUG00000014988,…	4	ENSOCUG00000016292,ENSOCUG00000015533,ENSOCUG00000009742,ENSOCUG00000004776	1 mon vs. 6 mon
GO:0051173	positive regulation of nitrogen compound metabolic process	biological_process	3.3079e-05	0.0029242	195	1844	1302	17521	98	ENSOCUG00000027585,ENSOCUG00000005592,ENSOCUG00000014777,ENSOCUG00000007090,ENSOCUG00000000104,ENSOCUG00000012881,ENSOCUG00000013633,ENSOCUG00000027924,ENSOCUG00000004903,ENSOCUG00000015081,ENSOCUG00000007086,ENSOCUG00000001109,ENSOCUG00000022380,ENSOCUG00000023670,ENSOCUG00000016065,ENSOCUG00000023061,ENSOCUG00000015948,ENSOCUG00000004418,ENSOCUG00000027603,ENSOCUG00000011141,ENSOCUG00000026333,…	97	ENSOCUG00000006901,ENSOCUG00000006570,ENSOCUG00000012315,ENSOCUG00000017742,ENSOCUG00000005265,ENSOCUG00000001486,ENSOCUG00000007779,ENSOCUG00000004434,ENSOCUG00000013042,ENSOCUG00000025948,ENSOCUG00000005077,ENSOCUG00000011676,ENSOCUG00000015728,ENSOCUG00000017331,ENSOCUG00000011400,ENSOCUG00000007955,ENSOCUG00000016401,ENSOCUG00000016811,ENSOCUG00000001212,ENSOCUG00000005226,ENSOCUG00000007968,…	1 mon vs. 6 mon
GO:0048514	blood vessel morphogenesis	biological_process	3.458e-05	0.0030324	67	1844	330	17521	55	ENSOCUG00000013520,ENSOCUG00000004142,ENSOCUG00000016660,ENSOCUG00000014935,ENSOCUG00000026941,ENSOCUG00000013420,ENSOCUG00000014596,ENSOCUG00000013369,ENSOCUG00000014904,ENSOCUG00000012685,ENSOCUG00000001578,ENSOCUG00000016188,ENSOCUG00000005371,ENSOCUG00000013176,ENSOCUG00000003078,ENSOCUG00000023757,ENSOCUG00000008231,ENSOCUG00000004881,ENSOCUG00000004928,ENSOCUG00000003168,ENSOCUG00000000348,…	12	ENSOCUG00000001971,ENSOCUG00000004570,ENSOCUG00000017477,ENSOCUG00000016292,ENSOCUG00000017626,ENSOCUG00000012900,ENSOCUG00000014268,ENSOCUG00000001212,ENSOCUG00000006856,ENSOCUG00000017113,ENSOCUG00000002839,ENSOCUG00000011400	1 mon vs. 6 mon
GO:0014706	striated muscle tissue development	biological_process	3.4634e-05	0.0030324	51	1844	237	17521	34	ENSOCUG00000026941,ENSOCUG00000014556,ENSOCUG00000007136,ENSOCUG00000027924,ENSOCUG00000017292,ENSOCUG00000017871,ENSOCUG00000027279,ENSOCUG00000015449,ENSOCUG00000013520,ENSOCUG00000004074,ENSOCUG00000012685,ENSOCUG00000006146,ENSOCUG00000005314,ENSOCUG00000000560,ENSOCUG00000016624,ENSOCUG00000023462,ENSOCUG00000004150,ENSOCUG00000007566,ENSOCUG00000016942,ENSOCUG00000027585,ENSOCUG00000000828,…	17	ENSOCUG00000012557,ENSOCUG00000024010,ENSOCUG00000017419,ENSOCUG00000016292,ENSOCUG00000012980,ENSOCUG00000014122,ENSOCUG00000016688,ENSOCUG00000002425,ENSOCUG00000009383,ENSOCUG00000006901,ENSOCUG00000012397,ENSOCUG00000008188,ENSOCUG00000014268,ENSOCUG00000009680,ENSOCUG00000017424,ENSOCUG00000006455,ENSOCUG00000003929	1 mon vs. 6 mon
GO:0031032	actomyosin structure organization	biological_process	3.8383e-05	0.0033446	30	1844	110	17521	18	ENSOCUG00000023758,ENSOCUG00000026796,ENSOCUG00000005754,ENSOCUG00000002394,ENSOCUG00000007566,ENSOCUG00000004579,ENSOCUG00000016624,ENSOCUG00000010538,ENSOCUG00000000706,ENSOCUG00000017871,ENSOCUG00000004142,ENSOCUG00000010844,ENSOCUG00000002549,ENSOCUG00000027519,ENSOCUG00000009956,ENSOCUG00000005198,ENSOCUG00000004074,ENSOCUG00000015449	12	ENSOCUG00000012980,ENSOCUG00000014122,ENSOCUG00000009742,ENSOCUG00000009383,ENSOCUG00000017317,ENSOCUG00000001106,ENSOCUG00000010660,ENSOCUG00000008188,ENSOCUG00000003125,ENSOCUG00000016292,ENSOCUG00000017419,ENSOCUG00000015957	1 mon vs. 6 mon
GO:0043062	extracellular structure organization	biological_process	3.9116e-05	0.0033924	37	1844	147	17521	33	ENSOCUG00000006872,ENSOCUG00000015162,ENSOCUG00000003905,ENSOCUG00000002473,ENSOCUG00000016744,ENSOCUG00000012881,ENSOCUG00000003322,ENSOCUG00000016660,ENSOCUG00000013175,ENSOCUG00000007286,ENSOCUG00000014596,ENSOCUG00000005592,ENSOCUG00000010232,ENSOCUG00000007056,ENSOCUG00000005900,ENSOCUG00000023670,ENSOCUG00000000607,ENSOCUG00000005371,ENSOCUG00000014988,ENSOCUG00000013232,ENSOCUG00000004146,…	4	ENSOCUG00000016292,ENSOCUG00000015533,ENSOCUG00000004776,ENSOCUG00000009742	1 mon vs. 6 mon
GO:0010605	negative regulation of macromolecule metabolic process	biological_process	3.9341e-05	0.0033957	222	1844	1510	17521	100	ENSOCUG00000000391,ENSOCUG00000000074,ENSOCUG00000024383,ENSOCUG00000012768,ENSOCUG00000022123,ENSOCUG00000003439,ENSOCUG00000011336,ENSOCUG00000024969,ENSOCUG00000012177,ENSOCUG00000024515,ENSOCUG00000027604,ENSOCUG00000016660,ENSOCUG00000006122,ENSOCUG00000029169,ENSOCUG00000014233,ENSOCUG00000003431,ENSOCUG00000005861,ENSOCUG00000012955,ENSOCUG00000004571,ENSOCUG00000014596,ENSOCUG00000023730,…	122	ENSOCUG00000017278,ENSOCUG00000009713,ENSOCUG00000017608,ENSOCUG00000004832,ENSOCUG00000017424,ENSOCUG00000004067,ENSOCUG00000004139,ENSOCUG00000002390,ENSOCUG00000012010,ENSOCUG00000006455,ENSOCUG00000015460,ENSOCUG00000001081,ENSOCUG00000012426,ENSOCUG00000010108,ENSOCUG00000013509,ENSOCUG00000026029,ENSOCUG00000012136,ENSOCUG00000017619,ENSOCUG00000009878,ENSOCUG00000016458,ENSOCUG00000013281,…	1 mon vs. 6 mon
GO:0055002	striated muscle cell development	biological_process	4.035e-05	0.0034665	23	1844	79	17521	16	ENSOCUG00000012685,ENSOCUG00000007566,ENSOCUG00000016624,ENSOCUG00000017871,ENSOCUG00000000706,ENSOCUG00000006441,ENSOCUG00000000391,ENSOCUG00000002549,ENSOCUG00000021405,ENSOCUG00000004768,ENSOCUG00000015449,ENSOCUG00000007433,ENSOCUG00000013176,ENSOCUG00000005286,ENSOCUG00000011548,ENSOCUG00000004074	7	ENSOCUG00000011942,ENSOCUG00000012980,ENSOCUG00000014122,ENSOCUG00000009383,ENSOCUG00000008188,ENSOCUG00000017419,ENSOCUG00000009680	1 mon vs. 6 mon
GO:0001525	angiogenesis	biological_process	4.1916e-05	0.0035388	55	1844	262	17521	47	ENSOCUG00000003905,ENSOCUG00000014102,ENSOCUG00000013633,ENSOCUG00000004142,ENSOCUG00000026941,ENSOCUG00000007136,ENSOCUG00000007978,ENSOCUG00000013276,ENSOCUG00000016660,ENSOCUG00000011092,ENSOCUG00000024055,ENSOCUG00000014904,ENSOCUG00000013369,ENSOCUG00000007753,ENSOCUG00000012685,ENSOCUG00000013420,ENSOCUG00000014596,ENSOCUG00000004150,ENSOCUG00000012120,ENSOCUG00000003078,ENSOCUG00000004146,…	8	ENSOCUG00000017626,ENSOCUG00000016292,ENSOCUG00000012900,ENSOCUG00000001212,ENSOCUG00000004570,ENSOCUG00000011400,ENSOCUG00000017477,ENSOCUG00000002839	1 mon vs. 6 mon
GO:0007519	skeletal muscle tissue development	biological_process	4.2237e-05	0.0035388	29	1844	114	17521	18	ENSOCUG00000011548,ENSOCUG00000013520,ENSOCUG00000015449,ENSOCUG00000013176,ENSOCUG00000021405,ENSOCUG00000004768,ENSOCUG00000026941,ENSOCUG00000027279,ENSOCUG00000012173,ENSOCUG00000023462,ENSOCUG00000027585,ENSOCUG00000000828,ENSOCUG00000007566,ENSOCUG00000012143,ENSOCUG00000012685,ENSOCUG00000006146,ENSOCUG00000024814,ENSOCUG00000000560	11	ENSOCUG00000009680,ENSOCUG00000024010,ENSOCUG00000014268,ENSOCUG00000008188,ENSOCUG00000012397,ENSOCUG00000009383,ENSOCUG00000006901,ENSOCUG00000017424,ENSOCUG00000012980,ENSOCUG00000016688,ENSOCUG00000006455	1 mon vs. 6 mon
GO:0045935	positive regulation of nucleobase-containing compound metabolic process	biological_process	4.2352e-05	0.0035388	187	1844	1243	17521	95	ENSOCUG00000016188,ENSOCUG00000011548,ENSOCUG00000013176,ENSOCUG00000002673,ENSOCUG00000022046,ENSOCUG00000009728,ENSOCUG00000009505,ENSOCUG00000013716,ENSOCUG00000003863,ENSOCUG00000023757,ENSOCUG00000002973,ENSOCUG00000012173,ENSOCUG00000025582,ENSOCUG00000013833,ENSOCUG00000004918,ENSOCUG00000015499,ENSOCUG00000008775,ENSOCUG00000013520,ENSOCUG00000026538,ENSOCUG00000026164,ENSOCUG00000008943,…	92	ENSOCUG00000007739,ENSOCUG00000007468,ENSOCUG00000011427,ENSOCUG00000011659,ENSOCUG00000006685,ENSOCUG00000017199,ENSOCUG00000001299,ENSOCUG00000017950,ENSOCUG00000007383,ENSOCUG00000012261,ENSOCUG00000017078,ENSOCUG00000013417,ENSOCUG00000013277,ENSOCUG00000007470,ENSOCUG00000017240,ENSOCUG00000012338,ENSOCUG00000016701,ENSOCUG00000017465,ENSOCUG00000014773,ENSOCUG00000007339,ENSOCUG00000006704,…	1 mon vs. 6 mon
GO:0031328	positive regulation of cellular biosynthetic process	biological_process	4.5735e-05	0.0038041	188	1844	1260	17521	97	ENSOCUG00000001937,ENSOCUG00000021405,ENSOCUG00000006441,ENSOCUG00000027494,ENSOCUG00000000074,ENSOCUG00000000512,ENSOCUG00000027604,ENSOCUG00000012143,ENSOCUG00000001113,ENSOCUG00000027231,ENSOCUG00000006480,ENSOCUG00000003431,ENSOCUG00000026941,ENSOCUG00000016660,ENSOCUG00000010900,ENSOCUG00000015136,ENSOCUG00000023730,ENSOCUG00000005861,ENSOCUG00000006202,ENSOCUG00000014904,ENSOCUG00000015733,…	91	ENSOCUG00000010932,ENSOCUG00000017023,ENSOCUG00000004454,ENSOCUG00000021231,ENSOCUG00000005717,ENSOCUG00000012136,ENSOCUG00000017424,ENSOCUG00000011752,ENSOCUG00000007230,ENSOCUG00000014406,ENSOCUG00000001280,ENSOCUG00000015612,ENSOCUG00000017669,ENSOCUG00000017619,ENSOCUG00000012557,ENSOCUG00000016716,ENSOCUG00000016458,ENSOCUG00000012993,ENSOCUG00000024386,ENSOCUG00000012411,ENSOCUG00000000137,…	1 mon vs. 6 mon
GO:0035556	intracellular signal transduction	biological_process	4.6015e-05	0.0038101	237	1844	1600	17521	126	ENSOCUG00000022448,ENSOCUG00000003627,ENSOCUG00000002086,ENSOCUG00000006606,ENSOCUG00000006453,ENSOCUG00000009914,ENSOCUG00000013633,ENSOCUG00000003201,ENSOCUG00000027924,ENSOCUG00000025513,ENSOCUG00000011515,ENSOCUG00000003285,ENSOCUG00000021536,ENSOCUG00000013657,ENSOCUG00000016160,ENSOCUG00000002230,ENSOCUG00000003475,ENSOCUG00000007086,ENSOCUG00000022049,ENSOCUG00000000531,ENSOCUG00000023061,…	111	ENSOCUG00000029552,ENSOCUG00000006570,ENSOCUG00000017960,ENSOCUG00000006901,ENSOCUG00000006255,ENSOCUG00000006807,ENSOCUG00000002541,ENSOCUG00000015957,ENSOCUG00000002320,ENSOCUG00000012611,ENSOCUG00000006277,ENSOCUG00000014348,ENSOCUG00000011400,ENSOCUG00000015684,ENSOCUG00000013890,ENSOCUG00000001295,ENSOCUG00000025948,ENSOCUG00000012853,ENSOCUG00000015730,ENSOCUG00000017113,ENSOCUG00000012592,…	1 mon vs. 6 mon
GO:0007517	muscle organ development	biological_process	4.7591e-05	0.0039228	47	1844	218	17521	30	ENSOCUG00000014988,ENSOCUG00000011548,ENSOCUG00000013176,ENSOCUG00000004768,ENSOCUG00000021405,ENSOCUG00000015634,ENSOCUG00000014625,ENSOCUG00000006441,ENSOCUG00000012173,ENSOCUG00000012143,ENSOCUG00000024814,ENSOCUG00000000528,ENSOCUG00000004074,ENSOCUG00000013520,ENSOCUG00000015449,ENSOCUG00000014935,ENSOCUG00000027924,ENSOCUG00000014556,ENSOCUG00000026941,ENSOCUG00000007136,ENSOCUG00000027279,…	17	ENSOCUG00000009680,ENSOCUG00000014268,ENSOCUG00000008188,ENSOCUG00000003929,ENSOCUG00000017424,ENSOCUG00000006455,ENSOCUG00000024010,ENSOCUG00000023518,ENSOCUG00000016292,ENSOCUG00000012557,ENSOCUG00000002425,ENSOCUG00000012397,ENSOCUG00000006901,ENSOCUG00000009383,ENSOCUG00000014122,ENSOCUG00000012980,ENSOCUG00000016688	1 mon vs. 6 mon
GO:0048762	mesenchymal cell differentiation	biological_process	5.5658e-05	0.0044869	32	1844	130	17521	25	ENSOCUG00000001578,ENSOCUG00000013176,ENSOCUG00000011670,ENSOCUG00000007070,ENSOCUG00000013716,ENSOCUG00000004579,ENSOCUG00000003439,ENSOCUG00000000104,ENSOCUG00000012881,ENSOCUG00000014233,ENSOCUG00000013633,ENSOCUG00000016660,ENSOCUG00000007136,ENSOCUG00000007978,ENSOCUG00000014596,ENSOCUG00000023105,ENSOCUG00000027585,ENSOCUG00000016942,ENSOCUG00000010900,ENSOCUG00000004150,ENSOCUG00000011141,…	7	ENSOCUG00000003929,ENSOCUG00000026305,ENSOCUG00000009742,ENSOCUG00000016292,ENSOCUG00000000516,ENSOCUG00000014932,ENSOCUG00000026148	1 mon vs. 6 mon
GO:0010628	positive regulation of gene expression	biological_process	5.566e-05	0.0044869	191	1844	1275	17521	102	ENSOCUG00000005592,ENSOCUG00000027585,ENSOCUG00000008193,ENSOCUG00000014777,ENSOCUG00000007090,ENSOCUG00000000104,ENSOCUG00000027924,ENSOCUG00000012881,ENSOCUG00000013633,ENSOCUG00000000531,ENSOCUG00000003479,ENSOCUG00000001109,ENSOCUG00000007086,ENSOCUG00000022380,ENSOCUG00000004903,ENSOCUG00000015081,ENSOCUG00000016065,ENSOCUG00000023670,ENSOCUG00000015948,ENSOCUG00000023061,ENSOCUG00000004418,…	89	ENSOCUG00000006901,ENSOCUG00000008549,ENSOCUG00000006570,ENSOCUG00000001486,ENSOCUG00000007779,ENSOCUG00000014267,ENSOCUG00000017742,ENSOCUG00000005265,ENSOCUG00000006255,ENSOCUG00000013042,ENSOCUG00000025948,ENSOCUG00000011676,ENSOCUG00000005077,ENSOCUG00000004434,ENSOCUG00000002022,ENSOCUG00000017331,ENSOCUG00000011400,ENSOCUG00000016811,ENSOCUG00000007968,ENSOCUG00000002225,ENSOCUG00000005226,…	1 mon vs. 6 mon
GO:0048870	cell motility	biological_process	6.215e-05	0.0049663	144	1844	874	17521	113	ENSOCUG00000025582,ENSOCUG00000008231,ENSOCUG00000002394,ENSOCUG00000015499,ENSOCUG00000002874,ENSOCUG00000010718,ENSOCUG00000003662,ENSOCUG00000013176,ENSOCUG00000006357,ENSOCUG00000023757,ENSOCUG00000003863,ENSOCUG00000013716,ENSOCUG00000011670,ENSOCUG00000009056,ENSOCUG00000021601,ENSOCUG00000027603,ENSOCUG00000011141,ENSOCUG00000009677,ENSOCUG00000013420,ENSOCUG00000012685,ENSOCUG00000012070,…	31	ENSOCUG00000001106,ENSOCUG00000017477,ENSOCUG00000007071,ENSOCUG00000017056,ENSOCUG00000007339,ENSOCUG00000001971,ENSOCUG00000011689,ENSOCUG00000001112,ENSOCUG00000000324,ENSOCUG00000001212,ENSOCUG00000001868,ENSOCUG00000003170,ENSOCUG00000003035,ENSOCUG00000014267,ENSOCUG00000012611,ENSOCUG00000015957,ENSOCUG00000013152,ENSOCUG00000007198,ENSOCUG00000004570,ENSOCUG00000009713,ENSOCUG00000015471,…	1 mon vs. 6 mon
GO:0051674	localization of cell	biological_process	6.215e-05	0.0049663	144	1844	874	17521	113	ENSOCUG00000006357,ENSOCUG00000013176,ENSOCUG00000003863,ENSOCUG00000023757,ENSOCUG00000011670,ENSOCUG00000009056,ENSOCUG00000013716,ENSOCUG00000025582,ENSOCUG00000008231,ENSOCUG00000002874,ENSOCUG00000015499,ENSOCUG00000002394,ENSOCUG00000003662,ENSOCUG00000010718,ENSOCUG00000013520,ENSOCUG00000015992,ENSOCUG00000002065,ENSOCUG00000001349,ENSOCUG00000008775,ENSOCUG00000014935,ENSOCUG00000012063,…	31	ENSOCUG00000017056,ENSOCUG00000001106,ENSOCUG00000017477,ENSOCUG00000007071,ENSOCUG00000011689,ENSOCUG00000007339,ENSOCUG00000001971,ENSOCUG00000001212,ENSOCUG00000001868,ENSOCUG00000001112,ENSOCUG00000000324,ENSOCUG00000015957,ENSOCUG00000012611,ENSOCUG00000014267,ENSOCUG00000003170,ENSOCUG00000003035,ENSOCUG00000004570,ENSOCUG00000009713,ENSOCUG00000013152,ENSOCUG00000007198,ENSOCUG00000015471,…	1 mon vs. 6 mon
GO:0014031	mesenchymal cell development	biological_process	6.8487e-05	0.0054489	30	1844	120	17521	23	ENSOCUG00000016660,ENSOCUG00000007136,ENSOCUG00000007978,ENSOCUG00000012881,ENSOCUG00000011670,ENSOCUG00000014233,ENSOCUG00000007070,ENSOCUG00000013716,ENSOCUG00000013633,ENSOCUG00000001578,ENSOCUG00000013176,ENSOCUG00000000104,ENSOCUG00000012685,ENSOCUG00000003439,ENSOCUG00000025675,ENSOCUG00000000560,ENSOCUG00000010900,ENSOCUG00000011141,ENSOCUG00000027585,ENSOCUG00000023105,ENSOCUG00000014596,…	7	ENSOCUG00000016292,ENSOCUG00000026148,ENSOCUG00000009742,ENSOCUG00000026305,ENSOCUG00000000516,ENSOCUG00000014932,ENSOCUG00000003929	1 mon vs. 6 mon
GO:0070646	protein modification by small protein removal	biological_process	7.2438e-05	0.0057383	29	1844	119	17521	6	ENSOCUG00000000679,ENSOCUG00000006599,ENSOCUG00000006102,ENSOCUG00000000512,ENSOCUG00000007759,ENSOCUG00000004663	23	ENSOCUG00000013733,ENSOCUG00000015354,ENSOCUG00000017278,ENSOCUG00000010714,ENSOCUG00000007779,ENSOCUG00000005073,ENSOCUG00000011524,ENSOCUG00000014647,ENSOCUG00000009402,ENSOCUG00000017819,ENSOCUG00000006043,ENSOCUG00000007071,ENSOCUG00000007441,ENSOCUG00000004832,ENSOCUG00000006455,ENSOCUG00000016766,ENSOCUG00000014569,ENSOCUG00000007198,ENSOCUG00000015198,ENSOCUG00000012513,ENSOCUG00000015591,…	1 mon vs. 6 mon
GO:0009967	positive regulation of signal transduction	biological_process	7.3073e-05	0.0057637	138	1844	888	17521	85	ENSOCUG00000015140,ENSOCUG00000004150,ENSOCUG00000010538,ENSOCUG00000003587,ENSOCUG00000003517,ENSOCUG00000007136,ENSOCUG00000026268,ENSOCUG00000003905,ENSOCUG00000025317,ENSOCUG00000014102,ENSOCUG00000026801,ENSOCUG00000011092,ENSOCUG00000011712,ENSOCUG00000006978,ENSOCUG00000016261,ENSOCUG00000001297,ENSOCUG00000001479,ENSOCUG00000016448,ENSOCUG00000003380,ENSOCUG00000004579,ENSOCUG00000001304,…	53	ENSOCUG00000007839,ENSOCUG00000000466,ENSOCUG00000009955,ENSOCUG00000000038,ENSOCUG00000004378,ENSOCUG00000014663,ENSOCUG00000016332,ENSOCUG00000005489,ENSOCUG00000016292,ENSOCUG00000017921,ENSOCUG00000017819,ENSOCUG00000026305,ENSOCUG00000008224,ENSOCUG00000006856,ENSOCUG00000003929,ENSOCUG00000027936,ENSOCUG00000004930,ENSOCUG00000005294,ENSOCUG00000015053,ENSOCUG00000009878,ENSOCUG00000017424,…	1 mon vs. 6 mon
GO:0010558	negative regulation of macromolecule biosynthetic process	biological_process	7.3821e-05	0.0057977	140	1844	901	17521	65	ENSOCUG00000012955,ENSOCUG00000005861,ENSOCUG00000010136,ENSOCUG00000014596,ENSOCUG00000004571,ENSOCUG00000029169,ENSOCUG00000016660,ENSOCUG00000006122,ENSOCUG00000003431,ENSOCUG00000011336,ENSOCUG00000000074,ENSOCUG00000021541,ENSOCUG00000015140,ENSOCUG00000014914,ENSOCUG00000004150,ENSOCUG00000026268,ENSOCUG00000014859,ENSOCUG00000006458,ENSOCUG00000006208,ENSOCUG00000001479,ENSOCUG00000012339,…	75	ENSOCUG00000005880,ENSOCUG00000008957,ENSOCUG00000004930,ENSOCUG00000015774,ENSOCUG00000012397,ENSOCUG00000015533,ENSOCUG00000012557,ENSOCUG00000013940,ENSOCUG00000012730,ENSOCUG00000016458,ENSOCUG00000016716,ENSOCUG00000023518,ENSOCUG00000014750,ENSOCUG00000005011,ENSOCUG00000022370,ENSOCUG00000024304,ENSOCUG00000009776,ENSOCUG00000006455,ENSOCUG00000001081,ENSOCUG00000002390,ENSOCUG00000004832,…	1 mon vs. 6 mon
GO:0051254	positive regulation of RNA metabolic process	biological_process	7.4932e-05	0.0058597	167	1844	1097	17521	90	ENSOCUG00000000104,ENSOCUG00000027924,ENSOCUG00000013633,ENSOCUG00000012881,ENSOCUG00000005592,ENSOCUG00000027585,ENSOCUG00000007090,ENSOCUG00000014777,ENSOCUG00000016065,ENSOCUG00000023061,ENSOCUG00000022380,ENSOCUG00000007086,ENSOCUG00000001109,ENSOCUG00000015081,ENSOCUG00000004903,ENSOCUG00000008943,ENSOCUG00000026538,ENSOCUG00000026164,ENSOCUG00000013520,ENSOCUG00000008775,ENSOCUG00000012063,…	77	ENSOCUG00000007779,ENSOCUG00000001486,ENSOCUG00000005265,ENSOCUG00000017742,ENSOCUG00000006901,ENSOCUG00000006570,ENSOCUG00000005226,ENSOCUG00000001212,ENSOCUG00000007968,ENSOCUG00000016811,ENSOCUG00000016401,ENSOCUG00000007955,ENSOCUG00000026678,ENSOCUG00000005077,ENSOCUG00000011676,ENSOCUG00000025948,ENSOCUG00000013042,ENSOCUG00000004434,ENSOCUG00000011400,ENSOCUG00000017331,ENSOCUG00000007470,…	1 mon vs. 6 mon
GO:0009891	positive regulation of biosynthetic process	biological_process	8.2994e-05	0.0064626	188	1844	1274	17521	97	ENSOCUG00000013520,ENSOCUG00000026164,ENSOCUG00000026538,ENSOCUG00000008943,ENSOCUG00000008775,ENSOCUG00000012063,ENSOCUG00000025760,ENSOCUG00000004418,ENSOCUG00000026333,ENSOCUG00000021601,ENSOCUG00000027603,ENSOCUG00000011141,ENSOCUG00000006146,ENSOCUG00000012685,ENSOCUG00000005314,ENSOCUG00000000560,ENSOCUG00000011548,ENSOCUG00000016188,ENSOCUG00000009728,ENSOCUG00000022046,ENSOCUG00000013176,…	91	ENSOCUG00000013277,ENSOCUG00000007470,ENSOCUG00000017240,ENSOCUG00000014773,ENSOCUG00000006704,ENSOCUG00000007339,ENSOCUG00000012338,ENSOCUG00000017465,ENSOCUG00000016701,ENSOCUG00000001971,ENSOCUG00000011659,ENSOCUG00000011427,ENSOCUG00000007468,ENSOCUG00000007739,ENSOCUG00000017199,ENSOCUG00000010431,ENSOCUG00000001299,ENSOCUG00000006685,ENSOCUG00000017950,ENSOCUG00000008050,ENSOCUG00000007383,…	1 mon vs. 6 mon
GO:0016579	protein deubiquitination	biological_process	8.9794e-05	0.0069624	27	1844	108	17521	6	ENSOCUG00000000679,ENSOCUG00000006599,ENSOCUG00000006102,ENSOCUG00000000512,ENSOCUG00000004663,ENSOCUG00000007759	21	ENSOCUG00000013733,ENSOCUG00000017278,ENSOCUG00000015354,ENSOCUG00000011524,ENSOCUG00000005073,ENSOCUG00000007779,ENSOCUG00000009402,ENSOCUG00000014647,ENSOCUG00000007441,ENSOCUG00000004832,ENSOCUG00000007071,ENSOCUG00000006043,ENSOCUG00000017819,ENSOCUG00000007198,ENSOCUG00000014569,ENSOCUG00000016766,ENSOCUG00000012853,ENSOCUG00000015591,ENSOCUG00000012513,ENSOCUG00000015198,ENSOCUG00000004742	1 mon vs. 6 mon
GO:0071230	cellular response to amino acid stimulus	biological_process	9.2109e-05	0.0071118	15	1844	42	17521	9	ENSOCUG00000006714,ENSOCUG00000012264,ENSOCUG00000014988,ENSOCUG00000003201,ENSOCUG00000016982,ENSOCUG00000025192,ENSOCUG00000012881,ENSOCUG00000003506,ENSOCUG00000013232	6	ENSOCUG00000003898,ENSOCUG00000005294,ENSOCUG00000012331,ENSOCUG00000008971,ENSOCUG00000015684,ENSOCUG00000017960	1 mon vs. 6 mon
GO:0071363	cellular response to growth factor stimulus	biological_process	9.409e-05	0.0072087	68	1844	359	17521	50	ENSOCUG00000015877,ENSOCUG00000001725,ENSOCUG00000008231,ENSOCUG00000003168,ENSOCUG00000013716,ENSOCUG00000013478,ENSOCUG00000000391,ENSOCUG00000011548,ENSOCUG00000016188,ENSOCUG00000006357,ENSOCUG00000000560,ENSOCUG00000013420,ENSOCUG00000027603,ENSOCUG00000010900,ENSOCUG00000029169,ENSOCUG00000016660,ENSOCUG00000015113,ENSOCUG00000003431,ENSOCUG00000000069,ENSOCUG00000015992,ENSOCUG00000004579,…	18	ENSOCUG00000007198,ENSOCUG00000013806,ENSOCUG00000013509,ENSOCUG00000004451,ENSOCUG00000001971,ENSOCUG00000016427,ENSOCUG00000000956,ENSOCUG00000002425,ENSOCUG00000012557,ENSOCUG00000026305,ENSOCUG00000003929,ENSOCUG00000006856,ENSOCUG00000011676,ENSOCUG00000001212,ENSOCUG00000006901,ENSOCUG00000009955,ENSOCUG00000014647,ENSOCUG00000016292	1 mon vs. 6 mon
GO:0071560	cellular response to transforming growth factor beta stimulus	biological_process	9.4152e-05	0.0072087	31	1844	123	17521	18	ENSOCUG00000029169,ENSOCUG00000013478,ENSOCUG00000026801,ENSOCUG00000015154,ENSOCUG00000013276,ENSOCUG00000007136,ENSOCUG00000014917,ENSOCUG00000000391,ENSOCUG00000014988,ENSOCUG00000005754,ENSOCUG00000026796,ENSOCUG00000027585,ENSOCUG00000012264,ENSOCUG00000010192,ENSOCUG00000008226,ENSOCUG00000003168,ENSOCUG00000028053,ENSOCUG00000010900	13	ENSOCUG00000012557,ENSOCUG00000009955,ENSOCUG00000016292,ENSOCUG00000014647,ENSOCUG00000004451,ENSOCUG00000001212,ENSOCUG00000007198,ENSOCUG00000013509,ENSOCUG00000003929,ENSOCUG00000006901,ENSOCUG00000000956,ENSOCUG00000016427,ENSOCUG00000011676	1 mon vs. 6 mon
GO:0048863	stem cell differentiation	biological_process	9.8071e-05	0.0074465	43	1844	200	17521	29	ENSOCUG00000011141,ENSOCUG00000010900,ENSOCUG00000004150,ENSOCUG00000016942,ENSOCUG00000027585,ENSOCUG00000023105,ENSOCUG00000014596,ENSOCUG00000012685,ENSOCUG00000025675,ENSOCUG00000010371,ENSOCUG00000000560,ENSOCUG00000000104,ENSOCUG00000007136,ENSOCUG00000007978,ENSOCUG00000016660,ENSOCUG00000013633,ENSOCUG00000012881,ENSOCUG00000029169,ENSOCUG00000014233,ENSOCUG00000007691,ENSOCUG00000004579,…	14	ENSOCUG00000000516,ENSOCUG00000014932,ENSOCUG00000010440,ENSOCUG00000006655,ENSOCUG00000026148,ENSOCUG00000016292,ENSOCUG00000012557,ENSOCUG00000008495,ENSOCUG00000002839,ENSOCUG00000003929,ENSOCUG00000009742,ENSOCUG00000016583,ENSOCUG00000026305,ENSOCUG00000010324	1 mon vs. 6 mon
GO:0070848	response to growth factor	biological_process	0.00010054	0.0076023	69	1844	367	17521	50	ENSOCUG00000008231,ENSOCUG00000003168,ENSOCUG00000015877,ENSOCUG00000001725,ENSOCUG00000006357,ENSOCUG00000016188,ENSOCUG00000011548,ENSOCUG00000013716,ENSOCUG00000013478,ENSOCUG00000000391,ENSOCUG00000013420,ENSOCUG00000027603,ENSOCUG00000010900,ENSOCUG00000000560,ENSOCUG00000000069,ENSOCUG00000003431,ENSOCUG00000015992,ENSOCUG00000029169,ENSOCUG00000016660,ENSOCUG00000015113,ENSOCUG00000004579,…	19	ENSOCUG00000013806,ENSOCUG00000013509,ENSOCUG00000012261,ENSOCUG00000007198,ENSOCUG00000004451,ENSOCUG00000016427,ENSOCUG00000002425,ENSOCUG00000000956,ENSOCUG00000001971,ENSOCUG00000012557,ENSOCUG00000003929,ENSOCUG00000006856,ENSOCUG00000011676,ENSOCUG00000026305,ENSOCUG00000001212,ENSOCUG00000006901,ENSOCUG00000014647,ENSOCUG00000016292,ENSOCUG00000009955	1 mon vs. 6 mon
GO:0071229	cellular response to acid chemical	biological_process	0.00010242	0.0077126	25	1844	93	17521	17	ENSOCUG00000014988,ENSOCUG00000006714,ENSOCUG00000022823,ENSOCUG00000003506,ENSOCUG00000013232,ENSOCUG00000003201,ENSOCUG00000016982,ENSOCUG00000012474,ENSOCUG00000025192,ENSOCUG00000012881,ENSOCUG00000002064,ENSOCUG00000011141,ENSOCUG00000016942,ENSOCUG00000012264,ENSOCUG00000002874,ENSOCUG00000021541,ENSOCUG00000004903	8	ENSOCUG00000003898,ENSOCUG00000008971,ENSOCUG00000004942,ENSOCUG00000017120,ENSOCUG00000012331,ENSOCUG00000005294,ENSOCUG00000015684,ENSOCUG00000017960	1 mon vs. 6 mon
GO:0006508	proteolysis	biological_process	0.0001068	0.0079771	176	1844	1202	17521	73	ENSOCUG00000002760,ENSOCUG00000008181,ENSOCUG00000000927,ENSOCUG00000026479,ENSOCUG00000027924,ENSOCUG00000020975,ENSOCUG00000022776,ENSOCUG00000006599,ENSOCUG00000013633,ENSOCUG00000021536,ENSOCUG00000001035,ENSOCUG00000000721,ENSOCUG00000026197,ENSOCUG00000010659,ENSOCUG00000021937,ENSOCUG00000006357,ENSOCUG00000010592,ENSOCUG00000006604,ENSOCUG00000017423,ENSOCUG00000005540,ENSOCUG00000006102,…	103	ENSOCUG00000013733,ENSOCUG00000006231,ENSOCUG00000022505,ENSOCUG00000015354,ENSOCUG00000011524,ENSOCUG00000011272,ENSOCUG00000016726,ENSOCUG00000006646,ENSOCUG00000025948,ENSOCUG00000012853,ENSOCUG00000015198,ENSOCUG00000008495,ENSOCUG00000005077,ENSOCUG00000013890,ENSOCUG00000004742,ENSOCUG00000017399,ENSOCUG00000007779,ENSOCUG00000016257,ENSOCUG00000012092,ENSOCUG00000004696,ENSOCUG00000014647,…	1 mon vs. 6 mon
GO:0016482	cytoplasmic transport	biological_process	0.00010873	0.0080879	106	1844	648	17521	35	ENSOCUG00000016660,ENSOCUG00000012063,ENSOCUG00000010145,ENSOCUG00000026538,ENSOCUG00000026164,ENSOCUG00000003431,ENSOCUG00000029231,ENSOCUG00000003439,ENSOCUG00000024515,ENSOCUG00000008231,ENSOCUG00000022772,ENSOCUG00000002610,ENSOCUG00000003078,ENSOCUG00000009728,ENSOCUG00000013176,ENSOCUG00000004753,ENSOCUG00000012944,ENSOCUG00000015140,ENSOCUG00000002496,ENSOCUG00000011683,ENSOCUG00000001186,…	71	ENSOCUG00000001753,ENSOCUG00000002154,ENSOCUG00000012770,ENSOCUG00000007812,ENSOCUG00000002425,ENSOCUG00000000956,ENSOCUG00000014932,ENSOCUG00000012411,ENSOCUG00000016701,ENSOCUG00000017669,ENSOCUG00000011689,ENSOCUG00000010396,ENSOCUG00000008254,ENSOCUG00000001280,ENSOCUG00000017699,ENSOCUG00000014407,ENSOCUG00000009275,ENSOCUG00000000587,ENSOCUG00000007234,ENSOCUG00000004067,ENSOCUG00000005996,…	1 mon vs. 6 mon
GO:0051168	nuclear export	biological_process	0.00011333	0.00839	22	1844	83	17521	5	ENSOCUG00000021502,ENSOCUG00000026164,ENSOCUG00000002496,ENSOCUG00000023758,ENSOCUG00000022772	17	ENSOCUG00000003064,ENSOCUG00000010396,ENSOCUG00000009955,ENSOCUG00000022279,ENSOCUG00000009240,ENSOCUG00000007234,ENSOCUG00000012261,ENSOCUG00000017384,ENSOCUG00000004986,ENSOCUG00000012126,ENSOCUG00000005996,ENSOCUG00000006655,ENSOCUG00000000170,ENSOCUG00000014932,ENSOCUG00000012411,ENSOCUG00000012770,ENSOCUG00000002839	1 mon vs. 6 mon
GO:0071559	response to transforming growth factor beta	biological_process	0.00011396	0.00839	31	1844	125	17521	18	ENSOCUG00000014988,ENSOCUG00000013478,ENSOCUG00000029169,ENSOCUG00000026801,ENSOCUG00000015154,ENSOCUG00000000391,ENSOCUG00000014917,ENSOCUG00000007136,ENSOCUG00000013276,ENSOCUG00000010192,ENSOCUG00000027585,ENSOCUG00000012264,ENSOCUG00000028053,ENSOCUG00000010900,ENSOCUG00000003168,ENSOCUG00000008226,ENSOCUG00000026796,ENSOCUG00000005754	13	ENSOCUG00000016292,ENSOCUG00000014647,ENSOCUG00000004451,ENSOCUG00000001212,ENSOCUG00000012557,ENSOCUG00000009955,ENSOCUG00000013509,ENSOCUG00000006901,ENSOCUG00000003929,ENSOCUG00000000956,ENSOCUG00000011676,ENSOCUG00000016427,ENSOCUG00000007198	1 mon vs. 6 mon
GO:2000113	negative regulation of cellular macromolecule biosynthetic process	biological_process	0.00011416	0.00839	135	1844	868	17521	62	ENSOCUG00000006208,ENSOCUG00000001479,ENSOCUG00000006458,ENSOCUG00000007732,ENSOCUG00000022014,ENSOCUG00000026440,ENSOCUG00000027415,ENSOCUG00000009732,ENSOCUG00000003178,ENSOCUG00000012339,ENSOCUG00000014917,ENSOCUG00000027519,ENSOCUG00000014914,ENSOCUG00000004150,ENSOCUG00000021541,ENSOCUG00000015140,ENSOCUG00000014859,ENSOCUG00000026268,ENSOCUG00000000074,ENSOCUG00000010136,ENSOCUG00000014596,…	73	ENSOCUG00000003929,ENSOCUG00000006856,ENSOCUG00000023877,ENSOCUG00000012946,ENSOCUG00000026305,ENSOCUG00000012039,ENSOCUG00000006709,ENSOCUG00000029679,ENSOCUG00000014268,ENSOCUG00000010660,ENSOCUG00000002966,ENSOCUG00000004232,ENSOCUG00000015379,ENSOCUG00000003795,ENSOCUG00000015866,ENSOCUG00000016332,ENSOCUG00000013509,ENSOCUG00000006455,ENSOCUG00000001081,ENSOCUG00000002390,ENSOCUG00000004832,…	1 mon vs. 6 mon
GO:0023051	regulation of signaling	biological_process	0.00011502	0.0084188	280	1844	2012	17521	167	ENSOCUG00000003863,ENSOCUG00000013716,ENSOCUG00000026783,ENSOCUG00000009728,ENSOCUG00000013176,ENSOCUG00000003512,ENSOCUG00000015877,ENSOCUG00000010718,ENSOCUG00000008344,ENSOCUG00000002973,ENSOCUG00000022772,ENSOCUG00000009757,ENSOCUG00000010145,ENSOCUG00000007415,ENSOCUG00000026538,ENSOCUG00000000991,ENSOCUG00000011141,ENSOCUG00000027603,ENSOCUG00000014113,ENSOCUG00000023061,ENSOCUG00000023670,…	113	ENSOCUG00000007071,ENSOCUG00000004833,ENSOCUG00000012331,ENSOCUG00000016010,ENSOCUG00000013173,ENSOCUG00000015832,ENSOCUG00000001971,ENSOCUG00000008317,ENSOCUG00000016393,ENSOCUG00000007339,ENSOCUG00000006704,ENSOCUG00000014773,ENSOCUG00000012338,ENSOCUG00000004942,ENSOCUG00000016401,ENSOCUG00000014123,ENSOCUG00000014348,ENSOCUG00000013890,ENSOCUG00000002022,ENSOCUG00000006807,ENSOCUG00000016257,…	1 mon vs. 6 mon
GO:0001501	skeletal system development	biological_process	0.00012492	0.0089996	61	1844	323	17521	48	ENSOCUG00000010592,ENSOCUG00000006714,ENSOCUG00000006357,ENSOCUG00000024755,ENSOCUG00000009728,ENSOCUG00000026922,ENSOCUG00000026783,ENSOCUG00000012120,ENSOCUG00000013716,ENSOCUG00000004146,ENSOCUG00000000391,ENSOCUG00000012264,ENSOCUG00000010032,ENSOCUG00000013833,ENSOCUG00000012173,ENSOCUG00000015877,ENSOCUG00000004903,ENSOCUG00000000528,ENSOCUG00000007086,ENSOCUG00000012585,ENSOCUG00000002394,…	13	ENSOCUG00000014986,ENSOCUG00000014268,ENSOCUG00000026678,ENSOCUG00000008962,ENSOCUG00000015851,ENSOCUG00000002839,ENSOCUG00000016292,ENSOCUG00000015957,ENSOCUG00000005489,ENSOCUG00000007470,ENSOCUG00000012557,ENSOCUG00000003170,ENSOCUG00000001971	1 mon vs. 6 mon
GO:0071417	cellular response to organonitrogen compound	biological_process	0.00013047	0.009294	51	1844	242	17521	30	ENSOCUG00000012063,ENSOCUG00000027924,ENSOCUG00000003201,ENSOCUG00000016982,ENSOCUG00000010145,ENSOCUG00000012474,ENSOCUG00000012881,ENSOCUG00000025513,ENSOCUG00000000069,ENSOCUG00000005754,ENSOCUG00000021541,ENSOCUG00000012333,ENSOCUG00000002086,ENSOCUG00000006441,ENSOCUG00000014917,ENSOCUG00000013232,ENSOCUG00000003506,ENSOCUG00000016763,ENSOCUG00000013716,ENSOCUG00000025192,ENSOCUG00000023061,…	21	ENSOCUG00000011689,ENSOCUG00000016010,ENSOCUG00000003320,ENSOCUG00000017120,ENSOCUG00000014406,ENSOCUG00000017960,ENSOCUG00000007763,ENSOCUG00000029552,ENSOCUG00000002425,ENSOCUG00000005294,ENSOCUG00000004524,ENSOCUG00000006685,ENSOCUG00000008971,ENSOCUG00000006823,ENSOCUG00000016401,ENSOCUG00000003898,ENSOCUG00000015684,ENSOCUG00000015728,ENSOCUG00000016853,ENSOCUG00000012331,ENSOCUG00000014205	1 mon vs. 6 mon
GO:0070727	cellular macromolecule localization	biological_process	0.00013053	0.009294	154	1844	1006	17521	72	ENSOCUG00000009276,ENSOCUG00000000532,ENSOCUG00000005198,ENSOCUG00000023153,ENSOCUG00000023670,ENSOCUG00000011683,ENSOCUG00000007090,ENSOCUG00000001186,ENSOCUG00000013992,ENSOCUG00000006606,ENSOCUG00000002086,ENSOCUG00000013633,ENSOCUG00000003201,ENSOCUG00000012881,ENSOCUG00000027924,ENSOCUG00000004979,ENSOCUG00000022906,ENSOCUG00000011145,ENSOCUG00000004355,ENSOCUG00000028208,ENSOCUG00000003168,…	82	ENSOCUG00000015684,ENSOCUG00000013108,ENSOCUG00000001818,ENSOCUG00000008250,ENSOCUG00000023878,ENSOCUG00000000170,ENSOCUG00000002022,ENSOCUG00000005077,ENSOCUG00000001112,ENSOCUG00000012853,ENSOCUG00000017849,ENSOCUG00000024954,ENSOCUG00000003010,ENSOCUG00000001212,ENSOCUG00000006570,ENSOCUG00000006655,ENSOCUG00000008549,ENSOCUG00000003320,ENSOCUG00000016257,ENSOCUG00000014267,ENSOCUG00000004833,…	1 mon vs. 6 mon
GO:0048747	muscle fiber development	biological_process	0.00013154	0.0093297	13	1844	35	17521	9	ENSOCUG00000000391,ENSOCUG00000007566,ENSOCUG00000021405,ENSOCUG00000004768,ENSOCUG00000007433,ENSOCUG00000015449,ENSOCUG00000013176,ENSOCUG00000005286,ENSOCUG00000011548	4	ENSOCUG00000011942,ENSOCUG00000008188,ENSOCUG00000012980,ENSOCUG00000009680	1 mon vs. 6 mon
GO:0061077	chaperone-mediated protein folding	biological_process	0.00014273	0.0098933	9	1844	22	17521	3	ENSOCUG00000007741,ENSOCUG00000021287,ENSOCUG00000003863	6	ENSOCUG00000026443,ENSOCUG00000014773,ENSOCUG00000015533,ENSOCUG00000014603,ENSOCUG00000014147,ENSOCUG00000017199	1 mon vs. 6 mon
GO:0043542	endothelial cell migration	biological_process	0.00015279	0.01055	29	1844	112	17521	25	ENSOCUG00000009526,ENSOCUG00000001297,ENSOCUG00000005754,ENSOCUG00000005115,ENSOCUG00000013049,ENSOCUG00000021601,ENSOCUG00000027603,ENSOCUG00000000348,ENSOCUG00000004150,ENSOCUG00000004579,ENSOCUG00000008231,ENSOCUG00000004881,ENSOCUG00000013420,ENSOCUG00000014596,ENSOCUG00000023757,ENSOCUG00000026941,ENSOCUG00000004142,ENSOCUG00000013633,ENSOCUG00000025317,ENSOCUG00000014102,ENSOCUG00000012120,…	4	ENSOCUG00000001971,ENSOCUG00000017477,ENSOCUG00000004570,ENSOCUG00000016292	1 mon vs. 6 mon
GO:0022603	regulation of anatomical structure morphogenesis	biological_process	0.00015426	0.010612	104	1844	591	17521	74	ENSOCUG00000021287,ENSOCUG00000004110,ENSOCUG00000003439,ENSOCUG00000002874,ENSOCUG00000008231,ENSOCUG00000004881,ENSOCUG00000003880,ENSOCUG00000028026,ENSOCUG00000003078,ENSOCUG00000011670,ENSOCUG00000023757,ENSOCUG00000021405,ENSOCUG00000004753,ENSOCUG00000005371,ENSOCUG00000013176,ENSOCUG00000001578,ENSOCUG00000006357,ENSOCUG00000011548,ENSOCUG00000012955,ENSOCUG00000013369,ENSOCUG00000025387,…	30	ENSOCUG00000007071,ENSOCUG00000017477,ENSOCUG00000009022,ENSOCUG00000008870,ENSOCUG00000004570,ENSOCUG00000004451,ENSOCUG00000001971,ENSOCUG00000004930,ENSOCUG00000003129,ENSOCUG00000014122,ENSOCUG00000015471,ENSOCUG00000011400,ENSOCUG00000009742,ENSOCUG00000012582,ENSOCUG00000003929,ENSOCUG00000006856,ENSOCUG00000011703,ENSOCUG00000017113,ENSOCUG00000012853,ENSOCUG00000016401,ENSOCUG00000014268,…	1 mon vs. 6 mon
GO:0006886	intracellular protein transport	biological_process	0.0001649	0.011301	94	1844	586	17521	39	ENSOCUG00000002065,ENSOCUG00000026538,ENSOCUG00000026164,ENSOCUG00000000069,ENSOCUG00000003431,ENSOCUG00000012063,ENSOCUG00000016660,ENSOCUG00000010145,ENSOCUG00000013176,ENSOCUG00000002673,ENSOCUG00000009728,ENSOCUG00000004753,ENSOCUG00000003863,ENSOCUG00000002610,ENSOCUG00000024515,ENSOCUG00000004355,ENSOCUG00000003439,ENSOCUG00000017341,ENSOCUG00000026268,ENSOCUG00000013633,Novel01518,ENSOCUG0…	55	ENSOCUG00000011065,ENSOCUG00000017699,ENSOCUG00000001280,ENSOCUG00000017669,ENSOCUG00000029421,ENSOCUG00000001142,ENSOCUG00000008254,ENSOCUG00000007812,ENSOCUG00000000956,ENSOCUG00000012411,ENSOCUG00000014932,ENSOCUG00000001753,ENSOCUG00000006781,ENSOCUG00000007739,ENSOCUG00000000432,ENSOCUG00000003898,ENSOCUG00000005461,ENSOCUG00000007193,ENSOCUG00000014641,ENSOCUG00000008361,ENSOCUG00000004067,…	1 mon vs. 6 mon
GO:1902582	single-organism intracellular transport	biological_process	0.00016859	0.011511	139	1844	902	17521	51	ENSOCUG00000014917,ENSOCUG00000011459,ENSOCUG00000015154,ENSOCUG00000022650,ENSOCUG00000003178,ENSOCUG00000023758,ENSOCUG00000013268,ENSOCUG00000000651,ENSOCUG00000016448,ENSOCUG00000003139,ENSOCUG00000017639,ENSOCUG00000015140,ENSOCUG00000012944,ENSOCUG00000016093,ENSOCUG00000004150,ENSOCUG00000028188,ENSOCUG00000003078,ENSOCUG00000002610,ENSOCUG00000006441,ENSOCUG00000012591,ENSOCUG00000004753,…	88	ENSOCUG00000010660,ENSOCUG00000022279,ENSOCUG00000012148,ENSOCUG00000000625,ENSOCUG00000004986,ENSOCUG00000024384,ENSOCUG00000017921,ENSOCUG00000003929,ENSOCUG00000006856,ENSOCUG00000010252,ENSOCUG00000002839,ENSOCUG00000023877,ENSOCUG00000009934,ENSOCUG00000002763,ENSOCUG00000002694,ENSOCUG00000009955,ENSOCUG00000002304,ENSOCUG00000016292,ENSOCUG00000009451,ENSOCUG00000011876,ENSOCUG00000003950,…	1 mon vs. 6 mon
GO:0080135	regulation of cellular response to stress	biological_process	0.00017625	0.011945	77	1844	436	17521	37	ENSOCUG00000016421,ENSOCUG00000010204,ENSOCUG00000003347,ENSOCUG00000021218,ENSOCUG00000002624,ENSOCUG00000016660,ENSOCUG00000010747,ENSOCUG00000001844,ENSOCUG00000000859,ENSOCUG00000013282,ENSOCUG00000024515,ENSOCUG00000013716,ENSOCUG00000024383,ENSOCUG00000003863,ENSOCUG00000004913,ENSOCUG00000007056,ENSOCUG00000015140,ENSOCUG00000007753,ENSOCUG00000012944,ENSOCUG00000001186,ENSOCUG00000010538,…	40	ENSOCUG00000006510,ENSOCUG00000015053,ENSOCUG00000007339,ENSOCUG00000016393,ENSOCUG00000014773,ENSOCUG00000017619,ENSOCUG00000014406,ENSOCUG00000015832,ENSOCUG00000004833,ENSOCUG00000001847,ENSOCUG00000006043,ENSOCUG00000004832,ENSOCUG00000012136,ENSOCUG00000016209,ENSOCUG00000005809,ENSOCUG00000013509,ENSOCUG00000025171,ENSOCUG00000017278,ENSOCUG00000010431,ENSOCUG00000016688,ENSOCUG00000008549,…	1 mon vs. 6 mon
GO:0051252	regulation of RNA metabolic process	biological_process	0.00018218	0.012233	313	1844	2315	17521	152	ENSOCUG00000027604,ENSOCUG00000012143,ENSOCUG00000001113,ENSOCUG00000024588,ENSOCUG00000011336,Novel01341,ENSOCUG00000001937,ENSOCUG00000000074,ENSOCUG00000010900,ENSOCUG00000014596,ENSOCUG00000012955,ENSOCUG00000014904,ENSOCUG00000027231,ENSOCUG00000026941,ENSOCUG00000016660,ENSOCUG00000006208,ENSOCUG00000005707,ENSOCUG00000006458,ENSOCUG00000015733,ENSOCUG00000003178,ENSOCUG00000010492,ENSOCUG0…	161	ENSOCUG00000013509,ENSOCUG00000003169,ENSOCUG00000006043,ENSOCUG00000017424,ENSOCUG00000006455,ENSOCUG00000007230,ENSOCUG00000007198,ENSOCUG00000014778,ENSOCUG00000017023,ENSOCUG00000007010,ENSOCUG00000024719,ENSOCUG00000008870,ENSOCUG00000002802,ENSOCUG00000002425,ENSOCUG00000010580,ENSOCUG00000003228,ENSOCUG00000015774,ENSOCUG00000016438,ENSOCUG00000024304,ENSOCUG00000015333,ENSOCUG00000002577,…	1 mon vs. 6 mon
GO:0051253	negative regulation of RNA metabolic process	biological_process	0.00018316	0.012233	125	1844	808	17521	58	ENSOCUG00000012955,ENSOCUG00000000560,ENSOCUG00000005314,ENSOCUG00000005861,ENSOCUG00000010136,ENSOCUG00000014596,ENSOCUG00000027603,ENSOCUG00000026333,ENSOCUG00000029475,ENSOCUG00000004571,ENSOCUG00000016660,ENSOCUG00000000991,ENSOCUG00000001349,ENSOCUG00000003431,ENSOCUG00000026538,ENSOCUG00000013520,ENSOCUG00000015877,ENSOCUG00000004918,ENSOCUG00000011336,ENSOCUG00000015177,ENSOCUG00000007759,…	67	ENSOCUG00000008957,ENSOCUG00000007012,ENSOCUG00000002084,ENSOCUG00000015774,ENSOCUG00000012397,ENSOCUG00000007339,ENSOCUG00000015533,ENSOCUG00000013940,ENSOCUG00000012557,ENSOCUG00000012730,ENSOCUG00000016458,ENSOCUG00000016716,ENSOCUG00000010899,ENSOCUG00000005011,ENSOCUG00000007470,ENSOCUG00000013277,ENSOCUG00000024304,ENSOCUG00000009776,ENSOCUG00000001847,ENSOCUG00000001081,ENSOCUG00000015460,…	1 mon vs. 6 mon
GO:0010647	positive regulation of cell communication	biological_process	0.00018317	0.012233	149	1844	990	17521	89	ENSOCUG00000016660,ENSOCUG00000026940,ENSOCUG00000002624,ENSOCUG00000021218,ENSOCUG00000003347,ENSOCUG00000015558,ENSOCUG00000010747,ENSOCUG00000000069,ENSOCUG00000024302,ENSOCUG00000003431,ENSOCUG00000006202,ENSOCUG00000012955,ENSOCUG00000010900,ENSOCUG00000006943,ENSOCUG00000010204,ENSOCUG00000015840,ENSOCUG00000010136,ENSOCUG00000027494,ENSOCUG00000003506,ENSOCUG00000006441,ENSOCUG00000024383,…	60	ENSOCUG00000009878,ENSOCUG00000006510,ENSOCUG00000004930,ENSOCUG00000005294,ENSOCUG00000015471,ENSOCUG00000015053,ENSOCUG00000010401,ENSOCUG00000017424,ENSOCUG00000012010,ENSOCUG00000008804,ENSOCUG00000013509,ENSOCUG00000016209,ENSOCUG00000012136,ENSOCUG00000009955,ENSOCUG00000000038,ENSOCUG00000004378,ENSOCUG00000014663,ENSOCUG00000005489,ENSOCUG00000016332,ENSOCUG00000016292,ENSOCUG00000017493,…	1 mon vs. 6 mon
GO:0023056	positive regulation of signaling	biological_process	0.00019573	0.012977	147	1844	976	17521	90	ENSOCUG00000011515,ENSOCUG00000025513,ENSOCUG00000021536,ENSOCUG00000029514,ENSOCUG00000013633,ENSOCUG00000012881,ENSOCUG00000022448,ENSOCUG00000002828,ENSOCUG00000002760,ENSOCUG00000017565,ENSOCUG00000017836,ENSOCUG00000014988,ENSOCUG00000023061,ENSOCUG00000000532,ENSOCUG00000004146,ENSOCUG00000022049,ENSOCUG00000013657,ENSOCUG00000007086,ENSOCUG00000008775,ENSOCUG00000007415,ENSOCUG00000026538,…	57	ENSOCUG00000002541,ENSOCUG00000016257,ENSOCUG00000015957,ENSOCUG00000006255,Novel00112,ENSOCUG00000006901,ENSOCUG00000006570,ENSOCUG00000008549,ENSOCUG00000001212,ENSOCUG00000021839,ENSOCUG00000013890,ENSOCUG00000002022,ENSOCUG00000015730,ENSOCUG00000012853,ENSOCUG00000014348,ENSOCUG00000006277,ENSOCUG00000015684,ENSOCUG00000011400,ENSOCUG00000013173,ENSOCUG00000017465,ENSOCUG00000012338,ENSOCUG0…	1 mon vs. 6 mon
GO:0019219	regulation of nucleobase-containing compound metabolic process	biological_process	0.00020096	0.013228	341	1844	2541	17521	157	ENSOCUG00000022046,ENSOCUG00000002673,ENSOCUG00000016188,ENSOCUG00000009505,ENSOCUG00000007759,ENSOCUG00000026384,ENSOCUG00000025582,ENSOCUG00000013833,ENSOCUG00000012173,ENSOCUG00000007691,ENSOCUG00000004918,ENSOCUG00000004711,ENSOCUG00000008775,ENSOCUG00000001349,ENSOCUG00000026164,ENSOCUG00000008943,ENSOCUG00000013520,ENSOCUG00000025760,ENSOCUG00000017871,Novel02178,ENSOCUG00000026333,ENSOCUG0…	184	ENSOCUG00000007739,ENSOCUG00000004451,ENSOCUG00000011427,ENSOCUG00000017199,ENSOCUG00000007383,ENSOCUG00000001106,ENSOCUG00000012513,ENSOCUG00000001847,ENSOCUG00000012261,ENSOCUG00000017078,ENSOCUG00000007470,ENSOCUG00000011689,ENSOCUG00000017465,ENSOCUG00000016701,ENSOCUG00000016427,ENSOCUG00000000220,ENSOCUG00000007012,ENSOCUG00000002084,ENSOCUG00000015046,ENSOCUG00000001212,ENSOCUG00000009587,…	1 mon vs. 6 mon
GO:0034332	adherens junction organization	biological_process	0.00020627	0.013523	19	1844	62	17521	14	ENSOCUG00000025582,ENSOCUG00000004579,ENSOCUG00000007753,ENSOCUG00000015449,ENSOCUG00000009792,ENSOCUG00000009956,ENSOCUG00000005198,ENSOCUG00000023670,ENSOCUG00000012063,ENSOCUG00000003139,ENSOCUG00000021218,ENSOCUG00000007297,ENSOCUG00000017871,ENSOCUG00000014233	5	ENSOCUG00000009742,ENSOCUG00000003035,ENSOCUG00000014267,ENSOCUG00000004451,ENSOCUG00000015957	1 mon vs. 6 mon
GO:0071407	cellular response to organic cyclic compound	biological_process	0.00020731	0.013523	50	1844	249	17521	29	ENSOCUG00000007732,ENSOCUG00000021405,ENSOCUG00000013176,ENSOCUG00000009732,ENSOCUG00000009728,ENSOCUG00000011548,ENSOCUG00000016763,ENSOCUG00000013716,ENSOCUG00000023061,ENSOCUG00000002610,ENSOCUG00000014917,ENSOCUG00000006441,ENSOCUG00000022823,ENSOCUG00000000348,ENSOCUG00000002973,ENSOCUG00000003168,ENSOCUG00000023758,ENSOCUG00000004903,ENSOCUG00000014885,ENSOCUG00000025513,ENSOCUG00000002712,…	21	ENSOCUG00000008154,ENSOCUG00000006685,ENSOCUG00000004524,ENSOCUG00000017477,ENSOCUG00000014205,ENSOCUG00000011676,ENSOCUG00000017744,ENSOCUG00000011703,ENSOCUG00000026305,ENSOCUG00000008224,ENSOCUG00000015728,ENSOCUG00000005112,ENSOCUG00000005265,ENSOCUG00000005489,ENSOCUG00000006255,ENSOCUG00000003137,ENSOCUG00000000038,ENSOCUG00000011689,ENSOCUG00000002425,ENSOCUG00000012900,ENSOCUG00000029552	1 mon vs. 6 mon
GO:0034613	cellular protein localization	biological_process	0.00020767	0.013523	152	1844	1001	17521	70	ENSOCUG00000015840,ENSOCUG00000003431,ENSOCUG00000000069,ENSOCUG00000016660,ENSOCUG00000024515,ENSOCUG00000004881,ENSOCUG00000003439,ENSOCUG00000023903,ENSOCUG00000004753,ENSOCUG00000003506,ENSOCUG00000027494,ENSOCUG00000002610,Novel01518,ENSOCUG00000028148,ENSOCUG00000028188,ENSOCUG00000016093,ENSOCUG00000012944,ENSOCUG00000008968,ENSOCUG00000015140,ENSOCUG00000017639,ENSOCUG00000017341,ENSOCUG0…	82	ENSOCUG00000007812,ENSOCUG00000002425,ENSOCUG00000014932,ENSOCUG00000012411,ENSOCUG00000017699,ENSOCUG00000011065,ENSOCUG00000001280,ENSOCUG00000017669,ENSOCUG00000010396,ENSOCUG00000029421,ENSOCUG00000008254,ENSOCUG00000014641,ENSOCUG00000004067,ENSOCUG00000011752,ENSOCUG00000001050,ENSOCUG00000012010,ENSOCUG00000001402,ENSOCUG00000007010,ENSOCUG00000005461,ENSOCUG00000007193,ENSOCUG00000013318,…	1 mon vs. 6 mon
GO:0031324	negative regulation of cellular metabolic process	biological_process	0.00021753	0.014035	214	1844	1500	17521	95	ENSOCUG00000004150,ENSOCUG00000014914,ENSOCUG00000021541,ENSOCUG00000015140,ENSOCUG00000014859,ENSOCUG00000016040,ENSOCUG00000026268,ENSOCUG00000007136,ENSOCUG00000016772,ENSOCUG00000006208,ENSOCUG00000001479,ENSOCUG00000006458,ENSOCUG00000000822,ENSOCUG00000009732,ENSOCUG00000026440,ENSOCUG00000027415,ENSOCUG00000003178,ENSOCUG00000022014,ENSOCUG00000007732,ENSOCUG00000027519,ENSOCUG00000014917,…	119	ENSOCUG00000006944,ENSOCUG00000003795,ENSOCUG00000004232,ENSOCUG00000015379,ENSOCUG00000016688,ENSOCUG00000015866,ENSOCUG00000016332,ENSOCUG00000006600,ENSOCUG00000014663,ENSOCUG00000000462,ENSOCUG00000014147,ENSOCUG00000017626,ENSOCUG00000014796,ENSOCUG00000012946,ENSOCUG00000023877,ENSOCUG00000003929,ENSOCUG00000006856,ENSOCUG00000014552,ENSOCUG00000008195,ENSOCUG00000008224,ENSOCUG00000026305,…	1 mon vs. 6 mon
GO:0034248	regulation of cellular amide metabolic process	biological_process	0.00021755	0.014035	41	1844	200	17521	16	ENSOCUG00000003475,ENSOCUG00000004903,ENSOCUG00000003168,ENSOCUG00000024842,ENSOCUG00000015948,ENSOCUG00000005376,ENSOCUG00000021541,ENSOCUG00000005289,ENSOCUG00000026333,ENSOCUG00000015136,ENSOCUG00000002086,ENSOCUG00000006122,ENSOCUG00000003905,ENSOCUG00000029169,ENSOCUG00000010747,ENSOCUG00000025513	25	ENSOCUG00000015684,ENSOCUG00000012039,ENSOCUG00000012261,ENSOCUG00000005717,ENSOCUG00000008971,ENSOCUG00000008050,ENSOCUG00000009076,ENSOCUG00000004454,ENSOCUG00000016888,ENSOCUG00000004483,ENSOCUG00000011427,ENSOCUG00000015046,ENSOCUG00000004930,ENSOCUG00000012338,ENSOCUG00000000516,ENSOCUG00000012411,ENSOCUG00000017619,ENSOCUG00000006255,ENSOCUG00000007779,ENSOCUG00000001982,ENSOCUG00000022370,…	1 mon vs. 6 mon
GO:1902532	negative regulation of intracellular signal transduction	biological_process	0.00021782	0.014035	57	1844	312	17521	24	ENSOCUG00000004753,ENSOCUG00000004913,ENSOCUG00000015154,ENSOCUG00000022650,ENSOCUG00000003863,ENSOCUG00000006441,ENSOCUG00000024383,ENSOCUG00000003078,ENSOCUG00000000531,ENSOCUG00000003439,ENSOCUG00000009340,ENSOCUG00000000822,ENSOCUG00000002230,ENSOCUG00000010747,ENSOCUG00000016660,ENSOCUG00000016772,ENSOCUG00000026268,ENSOCUG00000016982,ENSOCUG00000013633,ENSOCUG00000003201,ENSOCUG00000009677,…	33	ENSOCUG00000014986,ENSOCUG00000012148,ENSOCUG00000007739,ENSOCUG00000001215,ENSOCUG00000005461,ENSOCUG00000010660,ENSOCUG00000004942,ENSOCUG00000015354,ENSOCUG00000012853,ENSOCUG00000023877,ENSOCUG00000012331,ENSOCUG00000005809,ENSOCUG00000003929,ENSOCUG00000004832,ENSOCUG00000017424,ENSOCUG00000001847,ENSOCUG00000004833,ENSOCUG00000014663,ENSOCUG00000015957,ENSOCUG00000024304,ENSOCUG00000014406,…	1 mon vs. 6 mon
GO:0010629	negative regulation of gene expression	biological_process	0.00022048	0.014156	146	1844	966	17521	72	ENSOCUG00000012177,ENSOCUG00000012768,ENSOCUG00000024383,ENSOCUG00000000074,ENSOCUG00000014596,ENSOCUG00000010136,ENSOCUG00000004571,ENSOCUG00000012955,ENSOCUG00000005861,ENSOCUG00000003431,ENSOCUG00000029169,ENSOCUG00000006122,ENSOCUG00000016660,ENSOCUG00000001479,ENSOCUG00000006208,ENSOCUG00000006458,ENSOCUG00000022014,ENSOCUG00000007732,ENSOCUG00000003178,ENSOCUG00000009732,ENSOCUG00000027415,…	74	ENSOCUG00000013509,ENSOCUG00000012136,ENSOCUG00000002390,ENSOCUG00000001081,ENSOCUG00000006455,ENSOCUG00000017424,ENSOCUG00000004832,ENSOCUG00000017608,ENSOCUG00000012397,ENSOCUG00000015774,ENSOCUG00000015533,ENSOCUG00000004930,ENSOCUG00000008957,ENSOCUG00000023518,ENSOCUG00000024304,ENSOCUG00000009776,ENSOCUG00000022370,ENSOCUG00000016716,ENSOCUG00000016458,ENSOCUG00000013281,ENSOCUG00000012730,…	1 mon vs. 6 mon
GO:1902680	positive regulation of RNA biosynthetic process	biological_process	0.00023634	0.015122	159	1844	1059	17521	87	ENSOCUG00000026941,ENSOCUG00000016660,ENSOCUG00000027231,ENSOCUG00000006480,ENSOCUG00000003431,ENSOCUG00000005861,ENSOCUG00000006202,ENSOCUG00000014904,ENSOCUG00000010900,ENSOCUG00000023730,ENSOCUG00000006441,ENSOCUG00000000074,ENSOCUG00000001937,ENSOCUG00000021405,ENSOCUG00000000512,ENSOCUG00000027604,ENSOCUG00000012143,ENSOCUG00000001113,ENSOCUG00000007136,ENSOCUG00000017292,ENSOCUG00000003905,…	72	ENSOCUG00000015612,ENSOCUG00000017669,ENSOCUG00000012557,ENSOCUG00000016716,ENSOCUG00000016458,ENSOCUG00000014406,ENSOCUG00000012746,ENSOCUG00000012993,ENSOCUG00000017023,ENSOCUG00000010932,ENSOCUG00000017424,ENSOCUG00000011752,ENSOCUG00000007230,ENSOCUG00000005717,ENSOCUG00000012136,ENSOCUG00000000038,ENSOCUG00000009955,ENSOCUG00000016332,ENSOCUG00000016292,ENSOCUG00000002258,ENSOCUG00000017939,…	1 mon vs. 6 mon
GO:0012501	programmed cell death	biological_process	0.00023958	0.015276	149	1844	1010	17521	72	ENSOCUG00000024383,ENSOCUG00000006441,ENSOCUG00000009703,ENSOCUG00000001138,ENSOCUG00000009109,ENSOCUG00000000859,ENSOCUG00000000348,ENSOCUG00000016660,ENSOCUG00000010747,ENSOCUG00000013369,ENSOCUG00000016421,ENSOCUG00000029345,ENSOCUG00000023730,ENSOCUG00000016942,ENSOCUG00000006943,ENSOCUG00000016539,ENSOCUG00000026930,ENSOCUG00000022650,ENSOCUG00000015154,ENSOCUG00000001304,ENSOCUG00000007732,…	77	ENSOCUG00000012736,ENSOCUG00000003124,ENSOCUG00000004570,ENSOCUG00000001050,ENSOCUG00000017424,ENSOCUG00000004832,ENSOCUG00000007441,ENSOCUG00000013806,ENSOCUG00000013509,ENSOCUG00000009878,ENSOCUG00000017619,ENSOCUG00000014406,ENSOCUG00000024304,ENSOCUG00000010631,ENSOCUG00000015053,ENSOCUG00000012397,ENSOCUG00000014932,ENSOCUG00000015774,ENSOCUG00000002425,ENSOCUG00000010660,ENSOCUG00000011788,…	1 mon vs. 6 mon
GO:0006417	regulation of translation	biological_process	0.0002425	0.015408	38	1844	182	17521	14	ENSOCUG00000021541,ENSOCUG00000005289,ENSOCUG00000015136,ENSOCUG00000026333,ENSOCUG00000029169,ENSOCUG00000006122,ENSOCUG00000025513,ENSOCUG00000010747,ENSOCUG00000003475,ENSOCUG00000004903,ENSOCUG00000024842,ENSOCUG00000003168,ENSOCUG00000005376,ENSOCUG00000015948	24	ENSOCUG00000004930,ENSOCUG00000012338,ENSOCUG00000000516,ENSOCUG00000012411,ENSOCUG00000006255,ENSOCUG00000017619,ENSOCUG00000023518,ENSOCUG00000016095,ENSOCUG00000011103,ENSOCUG00000007779,ENSOCUG00000001982,ENSOCUG00000017399,ENSOCUG00000022370,ENSOCUG00000012261,ENSOCUG00000012039,ENSOCUG00000015684,ENSOCUG00000005717,ENSOCUG00000008050,ENSOCUG00000008971,ENSOCUG00000015046,ENSOCUG00000004454,…	1 mon vs. 6 mon
GO:0010646	regulation of cell communication	biological_process	0.00024917	0.015777	281	1844	2043	17521	166	ENSOCUG00000000069,ENSOCUG00000003347,ENSOCUG00000007302,ENSOCUG00000016660,ENSOCUG00000010844,ENSOCUG00000012071,ENSOCUG00000002624,ENSOCUG00000015840,ENSOCUG00000010900,ENSOCUG00000026936,ENSOCUG00000010204,ENSOCUG00000010244,ENSOCUG00000012955,ENSOCUG00000011064,ENSOCUG00000001937,ENSOCUG00000009064,ENSOCUG00000003078,ENSOCUG00000029716,ENSOCUG00000027494,ENSOCUG00000013282,ENSOCUG00000012177,…	115	ENSOCUG00000024304,ENSOCUG00000000200,ENSOCUG00000013940,ENSOCUG00000009878,ENSOCUG00000015774,ENSOCUG00000015053,ENSOCUG00000004778,ENSOCUG00000002425,ENSOCUG00000013065,ENSOCUG00000002802,ENSOCUG00000010401,ENSOCUG00000013509,ENSOCUG00000012010,ENSOCUG00000001050,ENSOCUG00000017424,ENSOCUG00000005489,ENSOCUG00000017626,ENSOCUG00000015867,ENSOCUG00000009955,ENSOCUG00000003795,ENSOCUG00000012900,…	1 mon vs. 6 mon
GO:0006915	apoptotic process	biological_process	0.00026049	0.016408	146	1844	990	17521	70	ENSOCUG00000014704,ENSOCUG00000004579,ENSOCUG00000001479,ENSOCUG00000016448,ENSOCUG00000005115,ENSOCUG00000013268,ENSOCUG00000002814,ENSOCUG00000000403,ENSOCUG00000007732,ENSOCUG00000016539,ENSOCUG00000026930,ENSOCUG00000022650,ENSOCUG00000001304,ENSOCUG00000015154,ENSOCUG00000003517,ENSOCUG00000004150,ENSOCUG00000010371,ENSOCUG00000000355,ENSOCUG00000010462,ENSOCUG00000005379,ENSOCUG00000011092,…	76	ENSOCUG00000005374,ENSOCUG00000009934,ENSOCUG00000023877,ENSOCUG00000008224,ENSOCUG00000026305,ENSOCUG00000017921,ENSOCUG00000027936,ENSOCUG00000012148,ENSOCUG00000014034,ENSOCUG00000014268,ENSOCUG00000011788,ENSOCUG00000010660,ENSOCUG00000022279,ENSOCUG00000001215,ENSOCUG00000008154,ENSOCUG00000016292,ENSOCUG00000000462,ENSOCUG00000006600,ENSOCUG00000014663,ENSOCUG00000005489,ENSOCUG00000016332,…	1 mon vs. 6 mon
GO:1902533	positive regulation of intracellular signal transduction	biological_process	0.00026093	0.016408	92	1844	573	17521	58	ENSOCUG00000025760,ENSOCUG00000003347,ENSOCUG00000015558,ENSOCUG00000002624,ENSOCUG00000021218,ENSOCUG00000008775,ENSOCUG00000024302,ENSOCUG00000026538,ENSOCUG00000010747,ENSOCUG00000012955,ENSOCUG00000010136,ENSOCUG00000027603,ENSOCUG00000010204,ENSOCUG00000006943,ENSOCUG00000013716,ENSOCUG00000024383,ENSOCUG00000003506,ENSOCUG00000003863,ENSOCUG00000004913,ENSOCUG00000002673,ENSOCUG00000016188,…	34	ENSOCUG00000013173,ENSOCUG00000004930,ENSOCUG00000015053,ENSOCUG00000017465,ENSOCUG00000007339,ENSOCUG00000016393,ENSOCUG00000005294,ENSOCUG00000012668,ENSOCUG00000010401,ENSOCUG00000004451,ENSOCUG00000012136,ENSOCUG00000008804,ENSOCUG00000013509,ENSOCUG00000006255,ENSOCUG00000009955,ENSOCUG00000016292,ENSOCUG00000005489,ENSOCUG00000014663,ENSOCUG00000015957,ENSOCUG00000000466,ENSOCUG00000006570,…	1 mon vs. 6 mon
GO:0044092	negative regulation of molecular function	biological_process	0.00026412	0.016506	101	1844	642	17521	47	ENSOCUG00000010417,ENSOCUG00000013520,ENSOCUG00000026538,ENSOCUG00000026164,ENSOCUG00000016660,ENSOCUG00000014556,ENSOCUG00000014233,ENSOCUG00000016982,ENSOCUG00000017871,ENSOCUG00000027603,ENSOCUG00000023730,ENSOCUG00000004663,ENSOCUG00000010681,ENSOCUG00000000560,ENSOCUG00000012955,ENSOCUG00000013176,ENSOCUG00000015634,ENSOCUG00000004913,ENSOCUG00000023757,ENSOCUG00000022823,ENSOCUG00000000391,…	54	ENSOCUG00000024304,ENSOCUG00000017419,ENSOCUG00000005011,ENSOCUG00000017619,ENSOCUG00000009878,ENSOCUG00000012730,ENSOCUG00000013940,ENSOCUG00000014932,ENSOCUG00000012338,ENSOCUG00000016701,ENSOCUG00000002084,ENSOCUG00000010433,ENSOCUG00000016503,ENSOCUG00000002154,ENSOCUG00000011659,ENSOCUG00000017278,ENSOCUG00000026029,ENSOCUG00000017477,ENSOCUG00000013806,ENSOCUG00000004067,ENSOCUG00000004832,…	1 mon vs. 6 mon
GO:0006606	protein import into nucleus	biological_process	0.00026609	0.016506	35	1844	165	17521	12	ENSOCUG00000015140,ENSOCUG00000026538,ENSOCUG00000003431,ENSOCUG00000016660,ENSOCUG00000012063,ENSOCUG00000013633,ENSOCUG00000003439,ENSOCUG00000009728,ENSOCUG00000013176,ENSOCUG00000004753,ENSOCUG00000015154,ENSOCUG00000014917	23	ENSOCUG00000007812,ENSOCUG00000000956,ENSOCUG00000014932,ENSOCUG00000008549,ENSOCUG00000006570,ENSOCUG00000001165,ENSOCUG00000016292,ENSOCUG00000017669,ENSOCUG00000009955,ENSOCUG00000002694,ENSOCUG00000009934,ENSOCUG00000012853,ENSOCUG00000000170,ENSOCUG00000003929,ENSOCUG00000001818,ENSOCUG00000013108,ENSOCUG00000012261,ENSOCUG00000006781,ENSOCUG00000001212,ENSOCUG00000003898,ENSOCUG00000007739,…	1 mon vs. 6 mon
GO:0044744	protein targeting to nucleus	biological_process	0.00026609	0.016506	35	1844	165	17521	12	ENSOCUG00000014917,ENSOCUG00000015154,ENSOCUG00000013176,ENSOCUG00000009728,ENSOCUG00000004753,ENSOCUG00000003439,ENSOCUG00000012063,ENSOCUG00000016660,ENSOCUG00000013633,ENSOCUG00000026538,ENSOCUG00000003431,ENSOCUG00000015140	23	ENSOCUG00000005461,ENSOCUG00000001212,ENSOCUG00000006781,ENSOCUG00000007739,ENSOCUG00000003010,ENSOCUG00000003898,ENSOCUG00000001818,ENSOCUG00000013108,ENSOCUG00000012261,ENSOCUG00000012853,ENSOCUG00000009934,ENSOCUG00000003929,ENSOCUG00000000170,ENSOCUG00000009955,ENSOCUG00000017669,ENSOCUG00000002694,ENSOCUG00000001165,ENSOCUG00000016292,ENSOCUG00000008549,ENSOCUG00000006570,ENSOCUG00000007812,…	1 mon vs. 6 mon
GO:1902593	single-organism nuclear import	biological_process	0.00026609	0.016506	35	1844	165	17521	12	ENSOCUG00000013633,ENSOCUG00000016660,ENSOCUG00000012063,ENSOCUG00000003431,ENSOCUG00000026538,ENSOCUG00000015140,ENSOCUG00000015154,ENSOCUG00000014917,ENSOCUG00000004753,ENSOCUG00000009728,ENSOCUG00000013176,ENSOCUG00000003439	23	ENSOCUG00000002694,ENSOCUG00000017669,ENSOCUG00000009955,ENSOCUG00000016292,ENSOCUG00000001165,ENSOCUG00000006570,ENSOCUG00000008549,ENSOCUG00000014932,ENSOCUG00000000956,ENSOCUG00000007812,ENSOCUG00000005461,ENSOCUG00000003898,ENSOCUG00000007739,ENSOCUG00000003010,ENSOCUG00000006781,ENSOCUG00000001212,ENSOCUG00000012261,ENSOCUG00000001818,ENSOCUG00000013108,ENSOCUG00000000170,ENSOCUG00000003929,…	1 mon vs. 6 mon
GO:0008219	cell death	biological_process	0.0002732	0.016746	159	1844	1089	17521	80	ENSOCUG00000000348,ENSOCUG00000001844,ENSOCUG00000000859,ENSOCUG00000009703,ENSOCUG00000001138,ENSOCUG00000009109,ENSOCUG00000024383,ENSOCUG00000003506,ENSOCUG00000006441,ENSOCUG00000029345,ENSOCUG00000016942,ENSOCUG00000023730,ENSOCUG00000006943,ENSOCUG00000016421,ENSOCUG00000013369,ENSOCUG00000010747,ENSOCUG00000026941,ENSOCUG00000016660,ENSOCUG00000004579,ENSOCUG00000014704,ENSOCUG00000016448,…	79	ENSOCUG00000013806,ENSOCUG00000013509,ENSOCUG00000001050,ENSOCUG00000017424,ENSOCUG00000004832,ENSOCUG00000007441,ENSOCUG00000004570,ENSOCUG00000012736,ENSOCUG00000003124,ENSOCUG00000015053,ENSOCUG00000012397,ENSOCUG00000014932,ENSOCUG00000015774,ENSOCUG00000002425,ENSOCUG00000010631,ENSOCUG00000014406,ENSOCUG00000024304,ENSOCUG00000009878,ENSOCUG00000017619,ENSOCUG00000003929,ENSOCUG00000005374,…	1 mon vs. 6 mon
GO:0016265	death	biological_process	0.0002732	0.016746	159	1844	1089	17521	80	ENSOCUG00000000348,ENSOCUG00000001844,ENSOCUG00000000859,ENSOCUG00000009109,ENSOCUG00000001138,ENSOCUG00000009703,ENSOCUG00000003506,ENSOCUG00000006441,ENSOCUG00000024383,ENSOCUG00000006943,ENSOCUG00000023730,ENSOCUG00000029345,ENSOCUG00000016942,ENSOCUG00000013369,ENSOCUG00000016421,ENSOCUG00000010747,ENSOCUG00000026941,ENSOCUG00000016660,ENSOCUG00000001479,ENSOCUG00000016448,ENSOCUG00000004579,…	79	ENSOCUG00000013806,ENSOCUG00000013509,ENSOCUG00000007441,ENSOCUG00000004832,ENSOCUG00000017424,ENSOCUG00000001050,ENSOCUG00000004570,ENSOCUG00000012736,ENSOCUG00000003124,ENSOCUG00000002425,ENSOCUG00000015053,ENSOCUG00000015774,ENSOCUG00000014932,ENSOCUG00000012397,ENSOCUG00000010631,ENSOCUG00000014406,ENSOCUG00000024304,ENSOCUG00000009878,ENSOCUG00000017619,ENSOCUG00000023877,ENSOCUG00000009934,…	1 mon vs. 6 mon
GO:0006461	protein complex assembly	biological_process	0.00027453	0.016746	128	1844	848	17521	66	ENSOCUG00000013633,ENSOCUG00000012881,ENSOCUG00000006599,ENSOCUG00000027924,ENSOCUG00000026899,ENSOCUG00000021536,ENSOCUG00000000404,ENSOCUG00000022094,ENSOCUG00000007492,ENSOCUG00000002086,ENSOCUG00000015948,ENSOCUG00000004146,ENSOCUG00000003766,ENSOCUG00000009956,ENSOCUG00000005198,ENSOCUG00000002760,ENSOCUG00000014501,ENSOCUG00000011763,ENSOCUG00000022380,ENSOCUG00000003063,ENSOCUG00000015260,…	62	ENSOCUG00000009879,ENSOCUG00000008948,ENSOCUG00000007779,ENSOCUG00000017172,ENSOCUG00000014500,ENSOCUG00000014603,ENSOCUG00000011293,ENSOCUG00000008188,ENSOCUG00000002448,ENSOCUG00000014442,ENSOCUG00000001212,Novel01737,ENSOCUG00000013890,ENSOCUG00000008495,ENSOCUG00000012853,ENSOCUG00000013042,ENSOCUG00000010978,ENSOCUG00000025074,ENSOCUG00000015832,ENSOCUG00000002827,ENSOCUG00000012338,ENSOCUG0…	1 mon vs. 6 mon
GO:0070271	protein complex biogenesis	biological_process	0.00027453	0.016746	128	1844	848	17521	66	ENSOCUG00000009757,ENSOCUG00000010708,ENSOCUG00000009728,ENSOCUG00000029248,ENSOCUG00000003863,Novel01565,ENSOCUG00000025192,ENSOCUG00000009677,ENSOCUG00000010046,ENSOCUG00000007415,ENSOCUG00000017871,Novel02178,ENSOCUG00000015924,ENSOCUG00000022380,ENSOCUG00000003063,ENSOCUG00000015260,ENSOCUG00000011763,ENSOCUG00000014501,ENSOCUG00000005198,ENSOCUG00000009956,ENSOCUG00000002760,ENSOCUG000000037…	62	ENSOCUG00000001106,ENSOCUG00000008361,ENSOCUG00000012261,ENSOCUG00000017199,ENSOCUG00000012668,ENSOCUG00000006704,ENSOCUG00000000956,ENSOCUG00000002827,ENSOCUG00000012338,ENSOCUG00000025074,ENSOCUG00000015832,ENSOCUG00000010978,ENSOCUG00000008495,ENSOCUG00000013042,ENSOCUG00000012853,ENSOCUG00000013890,Novel01737,ENSOCUG00000001212,ENSOCUG00000002448,ENSOCUG00000014442,ENSOCUG00000008188,ENSOCUG0…	1 mon vs. 6 mon
GO:0009890	negative regulation of biosynthetic process	biological_process	0.0002775	0.016854	141	1844	942	17521	66	ENSOCUG00000007437,ENSOCUG00000025513,ENSOCUG00000027924,ENSOCUG00000003592,ENSOCUG00000013633,ENSOCUG00000002086,ENSOCUG00000023153,ENSOCUG00000000531,ENSOCUG00000003479,ENSOCUG00000022380,ENSOCUG00000004903,ENSOCUG00000013657,ENSOCUG00000003475,ENSOCUG00000002230,ENSOCUG00000013520,ENSOCUG00000026538,ENSOCUG00000001349,ENSOCUG00000000991,ENSOCUG00000029475,ENSOCUG00000027603,ENSOCUG00000026333,…	75	ENSOCUG00000017399,ENSOCUG00000001486,ENSOCUG00000006903,ENSOCUG00000001982,ENSOCUG00000005265,ENSOCUG00000006255,ENSOCUG00000009879,ENSOCUG00000011891,ENSOCUG00000006901,ENSOCUG00000017960,ENSOCUG00000012315,ENSOCUG00000016363,ENSOCUG00000001212,ENSOCUG00000003010,ENSOCUG00000026678,ENSOCUG00000015354,ENSOCUG00000012853,ENSOCUG00000013042,ENSOCUG00000011676,ENSOCUG00000011400,ENSOCUG00000013277,…	1 mon vs. 6 mon
GO:0045893	positive regulation of transcription, DNA-templated	biological_process	0.00027908	0.016854	158	1844	1055	17521	87	ENSOCUG00000006480,ENSOCUG00000003431,ENSOCUG00000027231,ENSOCUG00000026941,ENSOCUG00000016660,ENSOCUG00000023730,ENSOCUG00000010900,ENSOCUG00000014904,ENSOCUG00000006202,ENSOCUG00000005861,ENSOCUG00000021405,ENSOCUG00000001937,ENSOCUG00000000074,ENSOCUG00000006441,ENSOCUG00000001113,ENSOCUG00000012143,ENSOCUG00000000512,ENSOCUG00000027604,ENSOCUG00000014859,ENSOCUG00000003905,ENSOCUG00000007136,…	71	ENSOCUG00000014406,ENSOCUG00000012557,ENSOCUG00000016716,ENSOCUG00000016458,ENSOCUG00000015612,ENSOCUG00000017669,ENSOCUG00000012993,ENSOCUG00000012746,ENSOCUG00000010932,ENSOCUG00000017023,ENSOCUG00000012136,ENSOCUG00000005717,ENSOCUG00000011752,ENSOCUG00000007230,ENSOCUG00000017424,ENSOCUG00000016292,ENSOCUG00000002258,ENSOCUG00000016332,ENSOCUG00000000038,ENSOCUG00000009955,ENSOCUG00000017939,…	1 mon vs. 6 mon
GO:1903508	positive regulation of nucleic acid-templated transcription	biological_process	0.00027908	0.016854	158	1844	1055	17521	87	ENSOCUG00000006146,ENSOCUG00000012685,ENSOCUG00000005314,ENSOCUG00000000560,ENSOCUG00000026333,ENSOCUG00000011141,ENSOCUG00000027603,ENSOCUG00000004418,ENSOCUG00000012063,ENSOCUG00000025760,ENSOCUG00000026164,ENSOCUG00000026538,ENSOCUG00000008943,ENSOCUG00000013520,ENSOCUG00000008775,ENSOCUG00000015499,ENSOCUG00000004918,ENSOCUG00000012173,ENSOCUG00000025582,ENSOCUG00000013833,ENSOCUG00000002973,…	71	ENSOCUG00000001971,ENSOCUG00000006704,ENSOCUG00000007339,ENSOCUG00000014773,ENSOCUG00000017465,ENSOCUG00000016701,ENSOCUG00000012338,ENSOCUG00000017240,ENSOCUG00000007470,ENSOCUG00000013277,ENSOCUG00000013417,ENSOCUG00000017078,ENSOCUG00000007383,ENSOCUG00000017950,ENSOCUG00000001299,ENSOCUG00000006685,ENSOCUG00000007468,ENSOCUG00000007739,ENSOCUG00000006570,ENSOCUG00000006901,ENSOCUG00000007779,…	1 mon vs. 6 mon
GO:0010243	response to organonitrogen compound	biological_process	0.00028625	0.017203	61	1844	318	17521	33	ENSOCUG00000021541,ENSOCUG00000005754,ENSOCUG00000026333,ENSOCUG00000012333,ENSOCUG00000002086,ENSOCUG00000012063,ENSOCUG00000027924,ENSOCUG00000016982,ENSOCUG00000003201,ENSOCUG00000012881,ENSOCUG00000012474,ENSOCUG00000010145,ENSOCUG00000000069,ENSOCUG00000025513,ENSOCUG00000023758,ENSOCUG00000003475,ENSOCUG00000011681,ENSOCUG00000000348,ENSOCUG00000003168,ENSOCUG00000012264,ENSOCUG00000014917,…	28	ENSOCUG00000017960,ENSOCUG00000002084,ENSOCUG00000007763,ENSOCUG00000029552,ENSOCUG00000005294,ENSOCUG00000003795,ENSOCUG00000002425,ENSOCUG00000003320,ENSOCUG00000016010,ENSOCUG00000011689,ENSOCUG00000017120,ENSOCUG00000014406,ENSOCUG00000015684,ENSOCUG00000001847,ENSOCUG00000015728,ENSOCUG00000002975,ENSOCUG00000012331,ENSOCUG00000016853,ENSOCUG00000013806,ENSOCUG00000010579,ENSOCUG00000014205,…	1 mon vs. 6 mon
GO:0048583	regulation of response to stimulus	biological_process	0.00028674	0.017203	317	1844	2332	17521	184	ENSOCUG00000022082,ENSOCUG00000007121,ENSOCUG00000016982,ENSOCUG00000025760,ENSOCUG00000015992,ENSOCUG00000008775,ENSOCUG00000000560,ENSOCUG00000026333,ENSOCUG00000009677,ENSOCUG00000013420,ENSOCUG00000016188,ENSOCUG00000006357,ENSOCUG00000002673,ENSOCUG00000004913,ENSOCUG00000013833,ENSOCUG00000027924,ENSOCUG00000003201,ENSOCUG00000029514,ENSOCUG00000014777,ENSOCUG00000022448,ENSOCUG00000028216,…	133	ENSOCUG00000006052,ENSOCUG00000002084,ENSOCUG00000016427,ENSOCUG00000016259,ENSOCUG00000017465,ENSOCUG00000010431,ENSOCUG00000002686,ENSOCUG00000012668,ENSOCUG00000004451,ENSOCUG00000007739,ENSOCUG00000001847,ENSOCUG00000005809,Novel00112,ENSOCUG00000006255,ENSOCUG00000002320,ENSOCUG00000012611,ENSOCUG00000007781,ENSOCUG00000016363,ENSOCUG00000017362,ENSOCUG00000006901,ENSOCUG00000015354,ENSOCUG0…	1 mon vs. 6 mon
GO:0010638	positive regulation of organelle organization	biological_process	0.00029404	0.017584	72	1844	418	17521	34	ENSOCUG00000002610,ENSOCUG00000013716,ENSOCUG00000006441,ENSOCUG00000004340,ENSOCUG00000008775,ENSOCUG00000026538,ENSOCUG00000017871,ENSOCUG00000010844,ENSOCUG00000004589,ENSOCUG00000027603,ENSOCUG00000006146,ENSOCUG00000009956,ENSOCUG00000011908,ENSOCUG00000005198,ENSOCUG00000003178,ENSOCUG00000021558,ENSOCUG00000002549,ENSOCUG00000004146,ENSOCUG00000015948,ENSOCUG00000027519,ENSOCUG00000009276,…	38	ENSOCUG00000011427,ENSOCUG00000012668,ENSOCUG00000021231,ENSOCUG00000008962,ENSOCUG00000017199,ENSOCUG00000010431,ENSOCUG00000002686,ENSOCUG00000002378,ENSOCUG00000017477,ENSOCUG00000016209,ENSOCUG00000001106,ENSOCUG00000012261,ENSOCUG00000012010,ENSOCUG00000013277,ENSOCUG00000017699,ENSOCUG00000029678,ENSOCUG00000013940,ENSOCUG00000015774,ENSOCUG00000014932,ENSOCUG00000024386,ENSOCUG00000007339,…	1 mon vs. 6 mon
GO:0042752	regulation of circadian rhythm	biological_process	0.00030454	0.018153	15	1844	47	17521	7	ENSOCUG00000002814,ENSOCUG00000001479,ENSOCUG00000026333,ENSOCUG00000007415,ENSOCUG00000009732,ENSOCUG00000015177,ENSOCUG00000007759	8	ENSOCUG00000012900,ENSOCUG00000004942,ENSOCUG00000001023,ENSOCUG00000011896,ENSOCUG00000027936,ENSOCUG00000009275,ENSOCUG00000007739,ENSOCUG00000017465	1 mon vs. 6 mon
GO:0090130	tissue migration	biological_process	0.00032222	0.019144	39	1844	175	17521	31	ENSOCUG00000000348,ENSOCUG00000004881,ENSOCUG00000008231,ENSOCUG00000004579,ENSOCUG00000007086,ENSOCUG00000009526,ENSOCUG00000013049,ENSOCUG00000005115,ENSOCUG00000001297,ENSOCUG00000010492,ENSOCUG00000007732,ENSOCUG00000023757,ENSOCUG00000012120,ENSOCUG00000004150,ENSOCUG00000021601,ENSOCUG00000027603,ENSOCUG00000008193,ENSOCUG00000013420,ENSOCUG00000014596,ENSOCUG00000005754,ENSOCUG00000013520,…	8	ENSOCUG00000001106,ENSOCUG00000017477,ENSOCUG00000009742,ENSOCUG00000001212,ENSOCUG00000004570,ENSOCUG00000017056,ENSOCUG00000001971,ENSOCUG00000016292	1 mon vs. 6 mon
GO:0006091	generation of precursor metabolites and energy	biological_process	0.00032609	0.019311	45	1844	272	17521	26	ENSOCUG00000016772,ENSOCUG00000027375,ENSOCUG00000029099,ENSOCUG00000029096,ENSOCUG00000024439,ENSOCUG00000028159,ENSOCUG00000029103,ENSOCUG00000022657,ENSOCUG00000029112,ENSOCUG00000002419,ENSOCUG00000007450,ENSOCUG00000029090,ENSOCUG00000029115,ENSOCUG00000016927,ENSOCUG00000025100,ENSOCUG00000017267,ENSOCUG00000009732,ENSOCUG00000012628,ENSOCUG00000003063,ENSOCUG00000029108,ENSOCUG00000008755,…	19	ENSOCUG00000025074,ENSOCUG00000007839,ENSOCUG00000010631,ENSOCUG00000025889,Novel01094,ENSOCUG00000014932,ENSOCUG00000026908,ENSOCUG00000015800,ENSOCUG00000002949,ENSOCUG00000000303,ENSOCUG00000015728,ENSOCUG00000009465,ENSOCUG00000015051,ENSOCUG00000009934,ENSOCUG00000025567,ENSOCUG00000024271,ENSOCUG00000003144,Novel01176,ENSOCUG00000002108	1 mon vs. 6 mon
GO:0071526	semaphorin-plexin signaling pathway	biological_process	0.00032974	0.019464	10	1844	20	17521	10	ENSOCUG00000003662,ENSOCUG00000014472,ENSOCUG00000011670,ENSOCUG00000003482,ENSOCUG00000013049,ENSOCUG00000013815,ENSOCUG00000012955,ENSOCUG00000003347,ENSOCUG00000007978,ENSOCUG00000004579	0		1 mon vs. 6 mon
GO:0050793	regulation of developmental process	biological_process	0.00035	0.020528	215	1844	1463	17521	146	ENSOCUG00000004753,ENSOCUG00000021405,ENSOCUG00000011064,ENSOCUG00000001578,ENSOCUG00000001937,ENSOCUG00000005286,ENSOCUG00000000074,ENSOCUG00000005986,ENSOCUG00000024383,ENSOCUG00000003078,ENSOCUG00000006441,ENSOCUG00000004881,ENSOCUG00000028026,ENSOCUG00000003439,ENSOCUG00000012177,ENSOCUG00000003431,ENSOCUG00000009792,ENSOCUG00000010747,ENSOCUG00000017519,ENSOCUG00000014233,ENSOCUG00000029169,…	69	ENSOCUG00000008870,ENSOCUG00000004570,ENSOCUG00000002802,ENSOCUG00000013509,ENSOCUG00000013806,ENSOCUG00000025171,ENSOCUG00000001402,ENSOCUG00000012010,ENSOCUG00000024304,ENSOCUG00000000200,ENSOCUG00000014406,ENSOCUG00000012557,ENSOCUG00000012397,ENSOCUG00000015471,ENSOCUG00000005755,ENSOCUG00000004930,ENSOCUG00000014122,ENSOCUG00000003129,ENSOCUG00000012980,ENSOCUG00000010631,ENSOCUG00000010324,…	1 mon vs. 6 mon
GO:0061448	connective tissue development	biological_process	0.00035736	0.020892	32	1844	148	17521	24	ENSOCUG00000012173,ENSOCUG00000003479,ENSOCUG00000010032,ENSOCUG00000004903,ENSOCUG00000009728,ENSOCUG00000006357,ENSOCUG00000007732,ENSOCUG00000010592,ENSOCUG00000013716,ENSOCUG00000026922,ENSOCUG00000027603,ENSOCUG00000000385,ENSOCUG00000004150,ENSOCUG00000008193,ENSOCUG00000023105,ENSOCUG00000014596,ENSOCUG00000006146,ENSOCUG00000010371,ENSOCUG00000024197,ENSOCUG00000014657,ENSOCUG00000016660,…	8	ENSOCUG00000008962,ENSOCUG00000010631,ENSOCUG00000001971,ENSOCUG00000007470,ENSOCUG00000016292,ENSOCUG00000001288,ENSOCUG00000012557,ENSOCUG00000004378	1 mon vs. 6 mon
GO:0032387	negative regulation of intracellular transport	biological_process	0.00037538	0.021876	20	1844	81	17521	11	ENSOCUG00000013268,ENSOCUG00000017639,ENSOCUG00000016160,ENSOCUG00000012944,ENSOCUG00000024515,ENSOCUG00000013633,ENSOCUG00000014917,ENSOCUG00000026268,ENSOCUG00000015154,ENSOCUG00000021536,ENSOCUG00000009728	9	ENSOCUG00000001847,ENSOCUG00000012261,ENSOCUG00000014932,ENSOCUG00000012853,ENSOCUG00000009934,ENSOCUG00000003064,ENSOCUG00000005461,ENSOCUG00000009955,ENSOCUG00000007739	1 mon vs. 6 mon
GO:0051170	nuclear import	biological_process	0.00038578	0.02234	35	1844	169	17521	12	ENSOCUG00000015140,ENSOCUG00000026538,ENSOCUG00000003431,ENSOCUG00000012063,ENSOCUG00000016660,ENSOCUG00000013633,ENSOCUG00000003439,ENSOCUG00000009728,ENSOCUG00000013176,ENSOCUG00000004753,ENSOCUG00000014917,ENSOCUG00000015154	23	ENSOCUG00000007812,ENSOCUG00000000956,ENSOCUG00000014932,ENSOCUG00000008549,ENSOCUG00000006570,ENSOCUG00000001165,ENSOCUG00000016292,ENSOCUG00000017669,ENSOCUG00000009955,ENSOCUG00000002694,ENSOCUG00000009934,ENSOCUG00000012853,ENSOCUG00000003929,ENSOCUG00000000170,ENSOCUG00000013108,ENSOCUG00000001818,ENSOCUG00000012261,ENSOCUG00000001212,ENSOCUG00000006781,ENSOCUG00000007739,ENSOCUG00000003010,…	1 mon vs. 6 mon
GO:0006605	protein targeting	biological_process	0.0003952	0.022742	58	1844	338	17521	23	ENSOCUG00000002086,ENSOCUG00000016093,ENSOCUG00000001186,ENSOCUG00000028188,ENSOCUG00000015140,ENSOCUG00000017639,ENSOCUG00000003431,ENSOCUG00000000069,ENSOCUG00000026538,ENSOCUG00000002065,ENSOCUG00000013633,ENSOCUG00000016660,ENSOCUG00000012063,ENSOCUG00000009276,ENSOCUG00000003439,ENSOCUG00000004753,ENSOCUG00000003178,ENSOCUG00000009728,ENSOCUG00000002673,ENSOCUG00000013176,ENSOCUG00000002610,…	35	ENSOCUG00000014932,ENSOCUG00000003795,ENSOCUG00000000956,ENSOCUG00000007812,ENSOCUG00000006570,ENSOCUG00000001753,ENSOCUG00000008549,ENSOCUG00000016292,ENSOCUG00000001280,ENSOCUG00000001165,ENSOCUG00000017699,ENSOCUG00000011065,ENSOCUG00000002694,ENSOCUG00000017669,ENSOCUG00000009955,ENSOCUG00000000170,ENSOCUG00000006856,ENSOCUG00000003929,ENSOCUG00000009934,ENSOCUG00000012853,ENSOCUG00000012261,…	1 mon vs. 6 mon
GO:0045934	negative regulation of nucleobase-containing compound metabolic process	biological_process	0.00040329	0.023134	135	1844	890	17521	59	ENSOCUG00000027603,ENSOCUG00000026333,ENSOCUG00000029475,ENSOCUG00000000560,ENSOCUG00000005314,ENSOCUG00000000991,ENSOCUG00000001349,ENSOCUG00000026538,ENSOCUG00000013520,ENSOCUG00000015177,ENSOCUG00000007759,ENSOCUG00000026384,ENSOCUG00000025582,ENSOCUG00000013833,ENSOCUG00000002973,ENSOCUG00000015877,ENSOCUG00000004918,ENSOCUG00000013176,ENSOCUG00000009728,ENSOCUG00000016188,ENSOCUG00000026783,…	76	ENSOCUG00000007339,ENSOCUG00000001971,ENSOCUG00000016503,ENSOCUG00000007012,ENSOCUG00000002084,ENSOCUG00000010899,ENSOCUG00000007470,ENSOCUG00000013277,ENSOCUG00000007383,ENSOCUG00000001847,ENSOCUG00000012261,ENSOCUG00000017078,ENSOCUG00000007739,ENSOCUG00000004451,ENSOCUG00000006685,ENSOCUG00000006901,ENSOCUG00000011891,ENSOCUG00000008549,ENSOCUG00000017960,ENSOCUG00000012315,ENSOCUG00000016363,…	1 mon vs. 6 mon
GO:0009648	photoperiodism	biological_process	0.00041311	0.023485	6	1844	10	17521	3	ENSOCUG00000026333,ENSOCUG00000015177,ENSOCUG00000007759	3	ENSOCUG00000011896,ENSOCUG00000027936,ENSOCUG00000009275	1 mon vs. 6 mon
GO:0043153	entrainment of circadian clock by photoperiod	biological_process	0.00041311	0.023485	6	1844	10	17521	3	ENSOCUG00000015177,ENSOCUG00000007759,ENSOCUG00000026333	3	ENSOCUG00000027936,ENSOCUG00000009275,ENSOCUG00000011896	1 mon vs. 6 mon
GO:0033036	macromolecule localization	biological_process	0.00041455	0.023485	232	1844	1640	17521	114	ENSOCUG00000015840,ENSOCUG00000016380,ENSOCUG00000000493,ENSOCUG00000010747,ENSOCUG00000016320,ENSOCUG00000000069,ENSOCUG00000003431,ENSOCUG00000016660,ENSOCUG00000021320,ENSOCUG00000004142,ENSOCUG00000014233,ENSOCUG00000024515,ENSOCUG00000004881,ENSOCUG00000003439,ENSOCUG00000023903,ENSOCUG00000004753,ENSOCUG00000003506,ENSOCUG00000015875,ENSOCUG00000027494,ENSOCUG00000016385,ENSOCUG00000024383,…	118	ENSOCUG00000007812,ENSOCUG00000002425,ENSOCUG00000012411,ENSOCUG00000014932,ENSOCUG00000011065,ENSOCUG00000017699,ENSOCUG00000001280,ENSOCUG00000007234,ENSOCUG00000012358,ENSOCUG00000010396,ENSOCUG00000017669,ENSOCUG00000029421,ENSOCUG00000013940,ENSOCUG00000008254,ENSOCUG00000013152,ENSOCUG00000014641,ENSOCUG00000004067,ENSOCUG00000012010,ENSOCUG00000011752,ENSOCUG00000001050,ENSOCUG00000001402,…	1 mon vs. 6 mon
GO:0051093	negative regulation of developmental process	biological_process	0.00041599	0.023494	86	1844	528	17521	56	ENSOCUG00000026941,ENSOCUG00000014657,ENSOCUG00000010844,ENSOCUG00000016660,ENSOCUG00000014233,ENSOCUG00000029169,ENSOCUG00000026538,ENSOCUG00000011161,ENSOCUG00000012955,ENSOCUG00000010900,ENSOCUG00000006441,ENSOCUG00000022823,ENSOCUG00000015138,ENSOCUG00000003863,ENSOCUG00000005986,ENSOCUG00000011670,ENSOCUG00000024383,ENSOCUG00000013176,ENSOCUG00000001937,ENSOCUG00000005371,ENSOCUG00000006357,…	30	ENSOCUG00000012557,ENSOCUG00000014406,ENSOCUG00000007470,ENSOCUG00000000200,ENSOCUG00000001971,ENSOCUG00000004930,ENSOCUG00000005755,ENSOCUG00000012397,ENSOCUG00000006685,ENSOCUG00000004570,ENSOCUG00000016583,ENSOCUG00000001402,ENSOCUG00000025171,ENSOCUG00000017477,ENSOCUG00000013806,ENSOCUG00000013509,ENSOCUG00000017626,ENSOCUG00000016332,ENSOCUG00000014603,ENSOCUG00000016292,ENSOCUG00000002541,…	1 mon vs. 6 mon
GO:1903507	negative regulation of nucleic acid-templated transcription	biological_process	0.00041785	0.023527	118	1844	771	17521	57	ENSOCUG00000001479,ENSOCUG00000006208,ENSOCUG00000000531,ENSOCUG00000022380,ENSOCUG00000006458,ENSOCUG00000004903,ENSOCUG00000013657,ENSOCUG00000003178,ENSOCUG00000027415,ENSOCUG00000026440,ENSOCUG00000009732,ENSOCUG00000022014,ENSOCUG00000007732,ENSOCUG00000014917,ENSOCUG00000027519,ENSOCUG00000012339,ENSOCUG00000014914,ENSOCUG00000004150,ENSOCUG00000002086,ENSOCUG00000015140,ENSOCUG00000014859,…	61	ENSOCUG00000013042,ENSOCUG00000023877,ENSOCUG00000012853,ENSOCUG00000012946,ENSOCUG00000011676,ENSOCUG00000006856,ENSOCUG00000003929,ENSOCUG00000011400,ENSOCUG00000026305,ENSOCUG00000029679,ENSOCUG00000001212,ENSOCUG00000014268,ENSOCUG00000006709,ENSOCUG00000003010,ENSOCUG00000010660,ENSOCUG00000026678,ENSOCUG00000002966,ENSOCUG00000015354,ENSOCUG00000015379,ENSOCUG00000004232,ENSOCUG00000003795,…	1 mon vs. 6 mon
GO:0032922	circadian regulation of gene expression	biological_process	0.00043026	0.024151	12	1844	35	17521	6	ENSOCUG00000015177,ENSOCUG00000007759,ENSOCUG00000026333,ENSOCUG00000007415,ENSOCUG00000009732,ENSOCUG00000001479	6	ENSOCUG00000012900,ENSOCUG00000013417,ENSOCUG00000005265,ENSOCUG00000009275,ENSOCUG00000027936,ENSOCUG00000012946	1 mon vs. 6 mon
GO:0043618	regulation of transcription from RNA polymerase II promoter in response to stress	biological_process	0.00045221	0.025306	11	1844	31	17521	4	ENSOCUG00000000991,ENSOCUG00000015154,ENSOCUG00000027924,ENSOCUG00000014904	7	ENSOCUG00000001212,ENSOCUG00000023877,ENSOCUG00000005717,ENSOCUG00000006856,ENSOCUG00000017424,ENSOCUG00000001847,ENSOCUG00000016716	1 mon vs. 6 mon
GO:0070206	protein trimerization	biological_process	0.00046584	0.025989	9	1844	24	17521	8	ENSOCUG00000022094,ENSOCUG00000000409,ENSOCUG00000012264,ENSOCUG00000003863,ENSOCUG00000012881,ENSOCUG00000024383,Novel02178,ENSOCUG00000025192	1	ENSOCUG00000003929	1 mon vs. 6 mon
GO:0007160	cell-matrix adhesion	biological_process	0.00047135	0.026216	33	1844	138	17521	26	ENSOCUG00000005754,ENSOCUG00000026796,ENSOCUG00000007056,ENSOCUG00000007753,ENSOCUG00000014777,ENSOCUG00000010204,ENSOCUG00000014951,ENSOCUG00000017871,ENSOCUG00000014233,ENSOCUG00000014857,ENSOCUG00000022385,ENSOCUG00000021218,ENSOCUG00000016007,ENSOCUG00000015449,ENSOCUG00000026791,ENSOCUG00000000403,ENSOCUG00000004579,ENSOCUG00000003479,ENSOCUG00000025582,ENSOCUG00000003689,ENSOCUG00000016448,…	7	ENSOCUG00000003035,ENSOCUG00000014932,ENSOCUG00000017626,ENSOCUG00000003125,ENSOCUG00000015957,ENSOCUG00000009742,ENSOCUG00000004451	1 mon vs. 6 mon
GO:0030154	cell differentiation	biological_process	0.00047567	0.026376	308	1844	2194	17521	193	ENSOCUG00000022823,ENSOCUG00000003863,ENSOCUG00000015138,ENSOCUG00000013716,ENSOCUG00000025192,ENSOCUG00000011670,ENSOCUG00000009056,ENSOCUG00000009728,ENSOCUG00000013176,ENSOCUG00000011548,ENSOCUG00000003512,ENSOCUG00000002394,ENSOCUG00000003662,ENSOCUG00000015877,ENSOCUG00000003168,ENSOCUG00000002973,ENSOCUG00000009757,ENSOCUG00000007297,ENSOCUG00000000991,ENSOCUG00000013815,ENSOCUG00000011141,…	115	ENSOCUG00000006685,ENSOCUG00000002964,ENSOCUG00000012009,ENSOCUG00000005996,ENSOCUG00000016583,ENSOCUG00000009513,ENSOCUG00000009022,ENSOCUG00000017477,ENSOCUG00000013173,ENSOCUG00000001971,ENSOCUG00000008317,ENSOCUG00000007339,ENSOCUG00000008188,ENSOCUG00000009680,ENSOCUG00000003010,ENSOCUG00000017117,ENSOCUG00000012582,ENSOCUG00000014338,ENSOCUG00000023878,ENSOCUG00000016257,ENSOCUG00000014267,…	1 mon vs. 6 mon
GO:0014070	response to organic cyclic compound	biological_process	0.00050557	0.027866	63	1844	349	17521	37	ENSOCUG00000012333,ENSOCUG00000004571,ENSOCUG00000002064,ENSOCUG00000026333,ENSOCUG00000021541,ENSOCUG00000006202,ENSOCUG00000013520,ENSOCUG00000002712,ENSOCUG00000025513,ENSOCUG00000014885,ENSOCUG00000027924,ENSOCUG00000016772,ENSOCUG00000012063,ENSOCUG00000025958,ENSOCUG00000029169,ENSOCUG00000012474,ENSOCUG00000003201,ENSOCUG00000000348,ENSOCUG00000002973,ENSOCUG00000003168,ENSOCUG00000004903,…	26	ENSOCUG00000002425,ENSOCUG00000029552,ENSOCUG00000012900,ENSOCUG00000005489,ENSOCUG00000016292,ENSOCUG00000005265,ENSOCUG00000011689,ENSOCUG00000000038,ENSOCUG00000006255,ENSOCUG00000003137,ENSOCUG00000017744,ENSOCUG00000011676,ENSOCUG00000011703,ENSOCUG00000010579,ENSOCUG00000014205,ENSOCUG00000017477,ENSOCUG00000001180,ENSOCUG00000015728,ENSOCUG00000005112,ENSOCUG00000026305,ENSOCUG00000008224,…	1 mon vs. 6 mon
GO:0009968	negative regulation of signal transduction	biological_process	0.00051656	0.028386	109	1844	694	17521	62	ENSOCUG00000003078,ENSOCUG00000024383,ENSOCUG00000026783,ENSOCUG00000013478,ENSOCUG00000006441,ENSOCUG00000000391,ENSOCUG00000003863,ENSOCUG00000004913,ENSOCUG00000009703,ENSOCUG00000004753,ENSOCUG00000006357,ENSOCUG00000023903,ENSOCUG00000015877,ENSOCUG00000003439,ENSOCUG00000022772,ENSOCUG00000002973,ENSOCUG00000007302,ENSOCUG00000025760,ENSOCUG00000016982,ENSOCUG00000016660,ENSOCUG00000000991,…	47	ENSOCUG00000005461,ENSOCUG00000007739,ENSOCUG00000004833,ENSOCUG00000001847,ENSOCUG00000017424,ENSOCUG00000004832,ENSOCUG00000005809,ENSOCUG00000013509,ENSOCUG00000012331,ENSOCUG00000013940,ENSOCUG00000016010,ENSOCUG00000015832,ENSOCUG00000014406,ENSOCUG00000024304,ENSOCUG00000008317,ENSOCUG00000016259,ENSOCUG00000015774,ENSOCUG00000012338,ENSOCUG00000016393,ENSOCUG00000016427,ENSOCUG00000006704,…	1 mon vs. 6 mon
GO:0051179	localization	biological_process	0.0005199	0.028484	511	1844	3916	17521	293	ENSOCUG00000012955,ENSOCUG00000010244,ENSOCUG00000016380,ENSOCUG00000015840,ENSOCUG00000014596,ENSOCUG00000010204,ENSOCUG00000003347,ENSOCUG00000021320,ENSOCUG00000006681,ENSOCUG00000004142,ENSOCUG00000026941,ENSOCUG00000015759,ENSOCUG00000016660,Novel01388,ENSOCUG00000000069,ENSOCUG00000005576,ENSOCUG00000003573,ENSOCUG00000024969,ENSOCUG00000022123,ENSOCUG00000005593,ENSOCUG00000027604,ENSOCUG0…	218	ENSOCUG00000013065,ENSOCUG00000004778,ENSOCUG00000015774,ENSOCUG00000014932,ENSOCUG00000002425,ENSOCUG00000029421,ENSOCUG00000013940,ENSOCUG00000007234,ENSOCUG00000000587,ENSOCUG00000012358,ENSOCUG00000012771,ENSOCUG00000000200,ENSOCUG00000001280,ENSOCUG00000012010,ENSOCUG00000001050,ENSOCUG00000001402,ENSOCUG00000007198,ENSOCUG00000014380,ENSOCUG00000004067,ENSOCUG00000013806,ENSOCUG00000014641,…	1 mon vs. 6 mon
GO:1901698	response to nitrogen compound	biological_process	0.00052186	0.028506	69	1844	381	17521	35	ENSOCUG00000011681,ENSOCUG00000000348,ENSOCUG00000003168,ENSOCUG00000006714,ENSOCUG00000004753,ENSOCUG00000007433,ENSOCUG00000001937,ENSOCUG00000013716,ENSOCUG00000025192,ENSOCUG00000006441,ENSOCUG00000003506,ENSOCUG00000015875,ENSOCUG00000026333,ENSOCUG00000000069,ENSOCUG00000016982,ENSOCUG00000010145,ENSOCUG00000012063,ENSOCUG00000012264,ENSOCUG00000003475,ENSOCUG00000023758,ENSOCUG00000014988,…	34	ENSOCUG00000013806,ENSOCUG00000010579,ENSOCUG00000016853,ENSOCUG00000012331,ENSOCUG00000001847,ENSOCUG00000002975,ENSOCUG00000003898,ENSOCUG00000007010,ENSOCUG00000008971,ENSOCUG00000004524,ENSOCUG00000006685,ENSOCUG00000002425,ENSOCUG00000005294,ENSOCUG00000007763,ENSOCUG00000002084,ENSOCUG00000014406,ENSOCUG00000011689,ENSOCUG00000016010,ENSOCUG00000014205,ENSOCUG00000011703,ENSOCUG00000026305,…	1 mon vs. 6 mon
GO:0034504	protein localization to nucleus	biological_process	0.00053062	0.028812	44	1844	227	17521	15	ENSOCUG00000003439,ENSOCUG00000013176,ENSOCUG00000009728,ENSOCUG00000004753,ENSOCUG00000014917,ENSOCUG00000015154,ENSOCUG00000027494,ENSOCUG00000021502,ENSOCUG00000015140,ENSOCUG00000026538,ENSOCUG00000003431,ENSOCUG00000012063,ENSOCUG00000016660,ENSOCUG00000013633,ENSOCUG00000012881	29	ENSOCUG00000005077,ENSOCUG00000012853,ENSOCUG00000009934,ENSOCUG00000023878,ENSOCUG00000003929,ENSOCUG00000000170,ENSOCUG00000013108,ENSOCUG00000001818,ENSOCUG00000004986,ENSOCUG00000011752,ENSOCUG00000012261,ENSOCUG00000001212,ENSOCUG00000014268,ENSOCUG00000006781,ENSOCUG00000003010,ENSOCUG00000007739,ENSOCUG00000003898,ENSOCUG00000005461,ENSOCUG00000000956,ENSOCUG00000007812,ENSOCUG00000014932,…	1 mon vs. 6 mon
GO:0031327	negative regulation of cellular biosynthetic process	biological_process	0.00053367	0.028892	138	1844	930	17521	64	ENSOCUG00000014859,ENSOCUG00000026268,ENSOCUG00000014914,ENSOCUG00000004150,ENSOCUG00000021541,ENSOCUG00000015140,ENSOCUG00000022014,ENSOCUG00000007732,ENSOCUG00000026440,ENSOCUG00000027415,ENSOCUG00000009732,ENSOCUG00000003178,ENSOCUG00000012339,ENSOCUG00000014917,ENSOCUG00000027519,ENSOCUG00000006208,ENSOCUG00000001479,ENSOCUG00000006458,ENSOCUG00000003431,ENSOCUG00000029169,ENSOCUG00000016660,…	74	ENSOCUG00000016332,ENSOCUG00000004232,ENSOCUG00000015379,ENSOCUG00000003795,ENSOCUG00000015866,ENSOCUG00000006709,ENSOCUG00000029679,ENSOCUG00000014268,ENSOCUG00000002966,ENSOCUG00000010660,ENSOCUG00000003929,ENSOCUG00000006856,ENSOCUG00000023877,ENSOCUG00000012946,ENSOCUG00000026305,ENSOCUG00000012039,ENSOCUG00000023518,ENSOCUG00000005011,ENSOCUG00000014750,ENSOCUG00000022370,ENSOCUG00000009776,…	1 mon vs. 6 mon
GO:0015980	energy derivation by oxidation of organic compounds	biological_process	0.00053862	0.028993	29	1844	151	17521	13	ENSOCUG00000009732,ENSOCUG00000017267,ENSOCUG00000029096,ENSOCUG00000029115,ENSOCUG00000014322,ENSOCUG00000029090,ENSOCUG00000021368,ENSOCUG00000016941,ENSOCUG00000029112,ENSOCUG00000002419,ENSOCUG00000029108,ENSOCUG00000029103,ENSOCUG00000003063	16	ENSOCUG00000015800,ENSOCUG00000025074,Novel01176,Novel01094,ENSOCUG00000014932,ENSOCUG00000025567,ENSOCUG00000024271,ENSOCUG00000015051,ENSOCUG00000009934,ENSOCUG00000025889,ENSOCUG00000009465,ENSOCUG00000015728,ENSOCUG00000007839,ENSOCUG00000010631,ENSOCUG00000000303,ENSOCUG00000002949	1 mon vs. 6 mon
GO:0001667	ameboidal-type cell migration	biological_process	0.00053869	0.028993	47	1844	230	17521	39	ENSOCUG00000002394,ENSOCUG00000009526,ENSOCUG00000007086,ENSOCUG00000001297,ENSOCUG00000005115,ENSOCUG00000013049,ENSOCUG00000010718,ENSOCUG00000000348,ENSOCUG00000008231,ENSOCUG00000004579,ENSOCUG00000004881,ENSOCUG00000023757,ENSOCUG00000001963,ENSOCUG00000012120,ENSOCUG00000011670,ENSOCUG00000013176,ENSOCUG00000007732,ENSOCUG00000010492,ENSOCUG00000025675,ENSOCUG00000012685,ENSOCUG00000005754,…	8	ENSOCUG00000009742,ENSOCUG00000001106,ENSOCUG00000017477,ENSOCUG00000004570,ENSOCUG00000001212,ENSOCUG00000017056,ENSOCUG00000001971,ENSOCUG00000016292	1 mon vs. 6 mon
GO:1903649	regulation of cytoplasmic transport	biological_process	0.0005515	0.029593	53	1844	293	17521	23	ENSOCUG00000012944,ENSOCUG00000015140,ENSOCUG00000016093,ENSOCUG00000001186,ENSOCUG00000016660,ENSOCUG00000003139,ENSOCUG00000012063,ENSOCUG00000013633,ENSOCUG00000026164,ENSOCUG00000003431,ENSOCUG00000014501,ENSOCUG00000023758,ENSOCUG00000024515,ENSOCUG00000009276,ENSOCUG00000008231,ENSOCUG00000015154,ENSOCUG00000014917,ENSOCUG00000002610,ENSOCUG00000003078,ENSOCUG00000003178,ENSOCUG00000013176,…	30	ENSOCUG00000008549,ENSOCUG00000002425,ENSOCUG00000012411,ENSOCUG00000014932,ENSOCUG00000016701,ENSOCUG00000009955,ENSOCUG00000011689,ENSOCUG00000017399,ENSOCUG00000014267,ENSOCUG00000017699,ENSOCUG00000016292,ENSOCUG00000000587,ENSOCUG00000009275,ENSOCUG00000017921,ENSOCUG00000012582,ENSOCUG00000004067,ENSOCUG00000012261,ENSOCUG00000004986,ENSOCUG00000001847,ENSOCUG00000012853,ENSOCUG00000002839,…	1 mon vs. 6 mon
GO:0009790	embryo development	biological_process	0.0005547	0.029593	115	1844	698	17521	77	ENSOCUG00000011515,ENSOCUG00000007136,ENSOCUG00000007978,ENSOCUG00000026268,ENSOCUG00000013276,ENSOCUG00000026899,ENSOCUG00000017292,ENSOCUG00000014951,ENSOCUG00000003905,ENSOCUG00000026801,ENSOCUG00000003201,ENSOCUG00000012881,ENSOCUG00000016624,ENSOCUG00000008226,ENSOCUG00000004150,ENSOCUG00000003587,ENSOCUG00000006606,ENSOCUG00000010371,ENSOCUG00000015176,ENSOCUG00000015140,ENSOCUG00000014625,…	38	ENSOCUG00000016257,ENSOCUG00000016332,ENSOCUG00000005489,ENSOCUG00000014663,ENSOCUG00000006600,ENSOCUG00000016292,ENSOCUG00000017626,ENSOCUG00000000516,ENSOCUG00000003170,ENSOCUG00000026148,ENSOCUG00000015866,ENSOCUG00000000481,ENSOCUG00000014268,ENSOCUG00000026678,ENSOCUG00000010660,ENSOCUG00000002839,ENSOCUG00000003929,ENSOCUG00000009742,ENSOCUG00000006646,ENSOCUG00000016726,ENSOCUG00000006277,…	1 mon vs. 6 mon
GO:0030239	myofibril assembly	biological_process	0.00056539	0.030076	12	1844	35	17521	7	ENSOCUG00000002549,ENSOCUG00000000706,ENSOCUG00000017871,ENSOCUG00000004074,ENSOCUG00000016624,ENSOCUG00000015449,ENSOCUG00000007566	5	ENSOCUG00000014122,ENSOCUG00000012980,ENSOCUG00000008188,ENSOCUG00000017419,ENSOCUG00000009383	1 mon vs. 6 mon
[truncated: 845 more rows]

## Sheet: Table S6
Table S6: Gene Ontology (GO) enrichment of up- and down-regulated DE mRNAs between groups.
GO_accession	Description	Term_type	p value	Corrected_pValue	DEG_item	DEG_list	Bg_item	Bg_list	Gene_names	Change	Comparison
GO:0043588	skin development	biological_process	1.16e-29	5.31e-26	37	342	157	17521	ENSOCUG00000026869,ENSOCUG00000004035,ENSOCUG00000016883,ENSOCUG00000002612,ENSOCUG00000011836,ENSOCUG00000001114,ENSOCUG00000013150,ENSOCUG00000003828,ENSOCUG00000021869,ENSOCUG00000017717,ENSOCUG00000015830,ENSOCUG00000011781,ENSOCUG00000005959,ENSOCUG00000010358,ENSOCUG00000011731,ENSOCUG00000029663,ENSOCUG00000006405,ENSOCUG00000006280,ENSOCUG00000017926,ENSOCUG00000012217,ENSOCUG00000004750,…	up	0 d vs. 1 mon
[truncated: 3,153 more rows]

## Sheet: Table S7
Table S7: Gene Ontology (GO) enrichment of DEMs (miRNA) between groups.
[truncated: 2,092 more rows]

[truncated: 2 more sheets: Table S8, Table S9]
